# Supplementary material for: Identification of EMT-Related Gene Signatures to Predict the Prognosis of Patients With Endometrial Cancer
Source: Front Genet. 2020 Dec 2;11:582274. doi: 10.3389/fgene.2020.582274 (PMC7738567; doi:10.3389/fgene.2020.582274)
Supplement: Supplementary file 1 [file Data_Sheet_1.zip]

Archive with 3 entries (3 files):
- data-DFS.txt
- data-OS.txt
- data-PFS.txt
