# Supplementary material for: Identification of EMT-Related Gene Signatures to Predict the Prognosis of Patients With Endometrial Cancer
Source: Front Genet. 2020 Dec 2;11:582274. doi: 10.3389/fgene.2020.582274 (PMC7738567; doi:10.3389/fgene.2020.582274)
Supplement: Supplementary file 1 [file Data_Sheet_1.zip › data-DFS.txt]

id	futime	fustat	riskScore	Risk	Age	Race	AJCC	Grade	Histologic_type	Radiotherapy	Margin_status	Surgical_approach
TCGA-BS-A0V7	5.298630137	0	0.090695168	low	48	Other	I	1Low	Endometrioid endometrial adenocarcinoma	NA	R0	open
TCGA-D1-A174	1.62739726	0	0.169760308	low	51	White	I	High	Endometrioid endometrial adenocarcinoma	NA	R0	Minimally Invasive
TCGA-D1-A17C	0.082191781	0	0.200712788	low	78	White	I	1Low	Endometrioid endometrial adenocarcinoma	NA	R0	Minimally Invasive
TCGA-D1-A17B	0.583561644	0	0.206804347	low	69	White	I	1Low	Endometrioid endometrial adenocarcinoma	NA	R0	Minimally Invasive
TCGA-BG-A18A	1.167123288	0	0.211477587	low	74	White	I	1Low	Endometrioid endometrial adenocarcinoma	NA	NA	Minimally Invasive
TCGA-D1-A16F	0.219178082	0	0.232121131	low	60	White	I	1Low	Endometrioid endometrial adenocarcinoma	NA	R0	open
TCGA-EC-A24G	1.4	0	0.235437484	low	57	White	II-IV	High	Endometrioid endometrial adenocarcinoma	NA	R0	NA
TCGA-A5-A0GX	5.720547945	0	0.236528595	low	53	White	I	1Low	Endometrioid endometrial adenocarcinoma	NA	R0	open
TCGA-AP-A0LM	2.260273973	0	0.238766649	low	33	Black	II-IV	High	Endometrioid endometrial adenocarcinoma	NA	R0	open
TCGA-BK-A0CB	2.991780822	0	0.241329344	low	60	White	II-IV	1Low	Endometrioid endometrial adenocarcinoma	NA	R0	open
TCGA-BS-A0VI	7.249315068	0	0.254407059	low	58	White	II-IV	High	Endometrioid endometrial adenocarcinoma	NA	R0	open
TCGA-DI-A1BY	3.052054795	0	0.264922399	low	63	White	II-IV	1Low	Endometrioid endometrial adenocarcinoma	NA	R0	NA
TCGA-A5-A0GN	5.043835616	0	0.269705515	low	65	White	I	1Low	Endometrioid endometrial adenocarcinoma	NA	R0	open
TCGA-AX-A06H	2.282191781	0	0.283421353	low	60	Other	II-IV	1Low	Endometrioid endometrial adenocarcinoma	NA	R1/2	Minimally Invasive
TCGA-B5-A11M	3.731506849	0	0.288121553	low	43	White	I	1Low	Endometrioid endometrial adenocarcinoma	NA	NA	open
TCGA-D1-A0ZN	1.402739726	0	0.290386636	low	60	White	I	1Low	Endometrioid endometrial adenocarcinoma	NA	R0	open
TCGA-B5-A11N	5.139726027	0	0.297930637	low	69	White	I	1Low	Endometrioid endometrial adenocarcinoma	NA	NA	Minimally Invasive
TCGA-D1-A17Q	0.147945205	0	0.303241692	low	54	White	I	1Low	Endometrioid endometrial adenocarcinoma	NA	R0	Minimally Invasive
TCGA-D1-A17N	0.126027397	0	0.30382501	low	46	NA	I	1Low	Endometrioid endometrial adenocarcinoma	NA	R0	open
TCGA-D1-A17U	1.909589041	0	0.304432438	low	53	White	II-IV	1Low	Endometrioid endometrial adenocarcinoma	NA	R0	open
TCGA-BS-A0V4	4.95890411	0	0.313086181	low	56	White	I	1Low	Endometrioid endometrial adenocarcinoma	NA	NA	open
TCGA-BG-A0MC	3.460273973	0	0.317576765	low	74	White	I	1Low	Endometrioid endometrial adenocarcinoma	NA	R0	Minimally Invasive
TCGA-D1-A15W	2.506849315	0	0.323983595	low	58	White	II-IV	1Low	Endometrioid endometrial adenocarcinoma	NA	NA	open
TCGA-AJ-A8CT	0.224657534	0	0.326809135	low	58	Black	I	1Low	Endometrioid endometrial adenocarcinoma	NA	R0	Minimally Invasive
TCGA-D1-A16O	2.802739726	0	0.327588197	low	44	White	I	1Low	Endometrioid endometrial adenocarcinoma	NA	R0	open
TCGA-AP-A0LJ	3.893150685	0	0.329120402	low	42	White	I	1Low	Endometrioid endometrial adenocarcinoma	NA	R0	open
TCGA-AP-A0LL	2.164383562	1	0.34178423	low	56	White	I	1Low	Endometrioid endometrial adenocarcinoma	NA	R0	open
TCGA-AP-A1DK	7.580821918	0	0.34178627	low	53	White	I	High	Endometrioid endometrial adenocarcinoma	NA	R0	Minimally Invasive
TCGA-B5-A11O	7.147945205	0	0.342160592	low	62	White	I	1Low	Endometrioid endometrial adenocarcinoma	NA	NA	Minimally Invasive
TCGA-A5-A1OJ	2.756164384	0	0.359757562	low	31	Other	I	1Low	Endometrioid endometrial adenocarcinoma	NA	R0	open
TCGA-BS-A0UJ	6.865753425	0	0.367487528	low	68	Other	I	1Low	Endometrioid endometrial adenocarcinoma	NA	R0	open
TCGA-AX-A05Z	5.95890411	0	0.368574981	low	37	NA	II-IV	1Low	Endometrioid endometrial adenocarcinoma	NA	R1/2	Minimally Invasive
TCGA-BG-A0M8	5.534246575	0	0.37005758	low	50	White	I	High	Endometrioid endometrial adenocarcinoma	NA	R0	open
TCGA-AX-A0IZ	3.652054795	0	0.370079003	low	53	White	I	High	Endometrioid endometrial adenocarcinoma	NA	R0	open
TCGA-BS-A0V8	6.969863014	0	0.381282407	low	68	Other	II-IV	1Low	Endometrioid endometrial adenocarcinoma	NA	R1/2	open
TCGA-BS-A0U8	8.117808219	0	0.383962493	low	55	White	II-IV	1Low	Endometrioid endometrial adenocarcinoma	NA	NA	open
TCGA-BG-A0M7	5.306849315	0	0.386505864	low	60	White	II-IV	1Low	Endometrioid endometrial adenocarcinoma	NA	R0	open
TCGA-A5-A0GR	3.068493151	0	0.388799483	low	69	Black	I	1Low	Endometrioid endometrial adenocarcinoma	NA	R0	open
TCGA-A5-AB3J	1.402739726	0	0.392582743	low	52	Black	II-IV	1Low	Endometrioid endometrial adenocarcinoma	YES	R0	open
TCGA-BS-A0TG	6.495890411	0	0.394805279	low	60	White	II-IV	1Low	Endometrioid endometrial adenocarcinoma	NA	R0	open
TCGA-EY-A1GT	1.342465753	0	0.399477178	low	68	White	II-IV	1Low	Endometrioid endometrial adenocarcinoma	NA	R0	Minimally Invasive
TCGA-AX-A06L	5.054794521	0	0.400992398	low	63	White	I	1Low	Endometrioid endometrial adenocarcinoma	NA	R1/2	open
TCGA-D1-A16Q	0.887671233	0	0.403586335	low	54	White	II-IV	1Low	Endometrioid endometrial adenocarcinoma	NA	R0	open
TCGA-EY-A1GE	2.030136986	0	0.406454981	low	67	White	I	1Low	Endometrioid endometrial adenocarcinoma	NA	R0	Minimally Invasive
TCGA-D1-A0ZV	1.994520548	0	0.409532976	low	58	White	I	1Low	Endometrioid endometrial adenocarcinoma	NA	R0	open
TCGA-B5-A1MV	4.287671233	0	0.417150084	low	84	White	I	1Low	Endometrioid endometrial adenocarcinoma	NA	NA	open
TCGA-B5-A0K6	5.350684932	0	0.417229624	low	58	White	I	1Low	Endometrioid endometrial adenocarcinoma	NA	NA	Minimally Invasive
TCGA-D1-A16R	0.057534247	0	0.422001079	low	39	White	I	1Low	Endometrioid endometrial adenocarcinoma	NA	R0	open
TCGA-DI-A1BU	3.273972603	0	0.423149908	low	55	White	II-IV	High	Mixed serous and endometrioid	NA	R0	NA
TCGA-D1-A168	3.008219178	0	0.425933614	low	67	White	I	High	Endometrioid endometrial adenocarcinoma	NA	R0	open
TCGA-D1-A16X	0.304109589	0	0.427031425	low	54	White	I	1Low	Endometrioid endometrial adenocarcinoma	NA	R0	open
TCGA-D1-A17S	2.024657534	0	0.43174258	low	59	White	I	1Low	Endometrioid endometrial adenocarcinoma	NA	R0	open
TCGA-BS-A0TC	7.128767123	0	0.436879103	low	69	Other	I	1Low	Endometrioid endometrial adenocarcinoma	NA	R0	open
TCGA-D1-A17F	0.106849315	0	0.446852101	low	68	White	I	1Low	Endometrioid endometrial adenocarcinoma	NA	R0	Minimally Invasive
TCGA-BG-A0MH	5.287671233	0	0.447259553	low	61	White	I	1Low	Endometrioid endometrial adenocarcinoma	NA	NA	open
TCGA-5S-A9Q8	0.857534247	0	0.460428702	low	51	Black	II-IV	1Low	Endometrioid endometrial adenocarcinoma	NO	R0	open
TCGA-BK-A6W4	0.821917808	0	0.461261088	low	62	Black	I	1Low	Endometrioid endometrial adenocarcinoma	YES	R0	NA
TCGA-A5-A0GI	7.347945205	0	0.465941535	low	63	White	I	1Low	Endometrioid endometrial adenocarcinoma	NA	R0	open
TCGA-A5-A0VQ	1.328767123	0	0.469821498	low	62	NA	I	High	Endometrioid endometrial adenocarcinoma	NA	R0	open
TCGA-D1-A1NS	0.117808219	0	0.4781753	low	53	White	I	1Low	Endometrioid endometrial adenocarcinoma	NA	R0	open
TCGA-D1-A163	0.610958904	1	0.488739329	low	50	White	II-IV	1Low	Endometrioid endometrial adenocarcinoma	NA	R0	open
TCGA-SJ-A6ZI	1.728767123	0	0.490557667	low	64	Black	I	1Low	Endometrioid endometrial adenocarcinoma	YES	R0	open
TCGA-BS-A0UT	6.060273973	0	0.490938322	low	62	Other	II-IV	1Low	Endometrioid endometrial adenocarcinoma	NA	R0	open
TCGA-B5-A0JS	7.197260274	0	0.490976033	low	54	White	I	1Low	Endometrioid endometrial adenocarcinoma	NA	NA	Minimally Invasive
TCGA-B5-A1MZ	1.679452055	1	0.491158377	low	54	White	I	1Low	Endometrioid endometrial adenocarcinoma	NA	NA	Minimally Invasive
TCGA-BG-A0VT	4.295890411	0	0.493989591	low	56	White	II-IV	1Low	Endometrioid endometrial adenocarcinoma	NA	R0	Minimally Invasive
TCGA-D1-A1O5	1.254794521	0	0.499397104	low	61	White	I	1Low	Endometrioid endometrial adenocarcinoma	NA	R0	open
TCGA-B5-A11L	0.35890411	1	0.499414351	low	71	White	I	1Low	Endometrioid endometrial adenocarcinoma	NA	NA	Minimally Invasive
TCGA-AJ-A3OK	1.328767123	0	0.504786772	low	73	White	I	High	Serous endometrial adenocarcinoma	NA	R0	Minimally Invasive
TCGA-BG-A18B	1.287671233	0	0.505362587	low	53	White	I	1Low	Endometrioid endometrial adenocarcinoma	NA	NA	open
TCGA-B5-A11G	9.446575342	0	0.505467856	low	71	Black	I	1Low	Endometrioid endometrial adenocarcinoma	NA	NA	open
TCGA-4E-A92E	0.035616438	0	0.506504164	low	54	Black	I	1Low	Endometrioid endometrial adenocarcinoma	NA	R0	open
TCGA-AP-A1DV	0.55890411	0	0.507500319	low	59	White	II-IV	High	Endometrioid endometrial adenocarcinoma	NA	R0	open
TCGA-B5-A0JY	5.77260274	0	0.507543017	low	50	White	II-IV	High	Endometrioid endometrial adenocarcinoma	NA	NA	open
TCGA-AP-A0LN	6.876712329	0	0.507787461	low	56	Black	I	1Low	Endometrioid endometrial adenocarcinoma	NA	R0	open
TCGA-AP-A1DM	4.657534247	0	0.512817984	low	60	White	I	1Low	Endometrioid endometrial adenocarcinoma	NA	R0	Minimally Invasive
TCGA-BG-A0M4	5.936986301	0	0.513467719	low	60	White	I	High	Endometrioid endometrial adenocarcinoma	NA	R0	Minimally Invasive
TCGA-A5-A0GQ	6.156164384	0	0.514397918	low	76	White	I	1Low	Endometrioid endometrial adenocarcinoma	NA	R0	open
TCGA-BG-A2AD	1.668493151	0	0.518747414	low	63	White	II-IV	High	Endometrioid endometrial adenocarcinoma	NA	NA	Minimally Invasive
TCGA-D1-A0ZU	2.389041096	0	0.530089192	low	34	White	I	1Low	Endometrioid endometrial adenocarcinoma	NA	R0	Minimally Invasive
TCGA-A5-A0R7	1.465753425	0	0.537157612	low	55	White	I	1Low	Endometrioid endometrial adenocarcinoma	NA	R0	open
TCGA-BS-A0UA	1.424657534	1	0.538236927	low	68	White	I	1Low	Endometrioid endometrial adenocarcinoma	NA	R0	open
TCGA-D1-A1NY	1.405479452	0	0.541228582	low	67	White	I	High	Endometrioid endometrial adenocarcinoma	NA	R0	open
TCGA-EO-A3AU	4.22739726	0	0.543450955	low	72	NA	II-IV	High	Endometrioid endometrial adenocarcinoma	NA	NA	Minimally Invasive
TCGA-B5-A11H	7.361643836	0	0.544339451	low	67	White	II-IV	1Low	Endometrioid endometrial adenocarcinoma	NA	NA	open
TCGA-AP-A0LE	9.197260274	0	0.548308692	low	57	White	I	High	Endometrioid endometrial adenocarcinoma	NA	R0	open
TCGA-D1-A0ZO	1.649315068	0	0.549070241	low	75	White	I	1Low	Endometrioid endometrial adenocarcinoma	NA	R0	Minimally Invasive
TCGA-BG-A186	1.147945205	0	0.549978118	low	61	Black	II-IV	1Low	Endometrioid endometrial adenocarcinoma	NA	NA	open
TCGA-D1-A16D	3.126027397	0	0.555413473	low	49	White	I	1Low	Endometrioid endometrial adenocarcinoma	NA	NA	open
TCGA-EY-A1GU	2.731506849	1	0.55642923	low	66	Black	I	1Low	Endometrioid endometrial adenocarcinoma	NA	R0	Minimally Invasive
TCGA-B5-A11Y	1.534246575	0	0.561062501	low	59	White	I	1Low	Endometrioid endometrial adenocarcinoma	NA	NA	Minimally Invasive
TCGA-BS-A0UL	6.797260274	0	0.561489898	low	54	Other	I	1Low	Endometrioid endometrial adenocarcinoma	NA	R0	open
TCGA-D1-A17T	0.194520548	0	0.563870863	low	67	White	I	1Low	Endometrioid endometrial adenocarcinoma	NA	R0	Minimally Invasive
TCGA-AX-A062	3.832876712	0	0.56546255	low	53	White	I	1Low	Endometrioid endometrial adenocarcinoma	NA	R0	open
TCGA-B5-A11W	1.624657534	0	0.568323048	low	61	White	I	1Low	Endometrioid endometrial adenocarcinoma	NA	NA	Minimally Invasive
TCGA-BG-A0VZ	4.38630137	0	0.573574381	low	58	White	II-IV	1Low	Endometrioid endometrial adenocarcinoma	NA	R0	open
TCGA-A5-A0GJ	0.032876712	1	0.574931744	low	44	White	I	1Low	Endometrioid endometrial adenocarcinoma	NA	R0	open
TCGA-BS-A0UV	6.104109589	0	0.576260863	low	55	Other	II-IV	High	Endometrioid endometrial adenocarcinoma	NA	R0	open
TCGA-D1-A17R	0.928767123	1	0.58612002	low	58	White	I	1Low	Endometrioid endometrial adenocarcinoma	NA	R0	Minimally Invasive
TCGA-EY-A72D	0.490410959	0	0.58946662	low	87	Black	II-IV	High	Endometrioid endometrial adenocarcinoma	NO	R0	open
TCGA-BG-A0LX	1.682191781	0	0.591151512	low	57	White	I	1Low	Endometrioid endometrial adenocarcinoma	NA	R0	open
TCGA-AJ-A2QO	2.863013699	1	0.604780548	low	85	White	I	High	Endometrioid endometrial adenocarcinoma	NA	NA	Minimally Invasive
TCGA-AX-A064	4.156164384	0	0.605128619	low	81	White	II-IV	1Low	Endometrioid endometrial adenocarcinoma	NA	NA	open
TCGA-B5-A0K0	4.049315068	0	0.605687807	low	48	White	I	1Low	Endometrioid endometrial adenocarcinoma	NA	NA	Minimally Invasive
TCGA-AP-A0LT	4.101369863	0	0.607388926	low	57	White	II-IV	1Low	Endometrioid endometrial adenocarcinoma	NA	R0	Minimally Invasive
TCGA-AP-A1DR	4.095890411	0	0.610212833	low	59	Black	II-IV	1Low	Endometrioid endometrial adenocarcinoma	NA	R0	Minimally Invasive
TCGA-D1-A0ZQ	0.712328767	0	0.624745619	low	90	White	I	1Low	Endometrioid endometrial adenocarcinoma	NA	R0	Minimally Invasive
TCGA-A5-A0GM	5.043835616	0	0.628200048	low	53	White	I	1Low	Endometrioid endometrial adenocarcinoma	NA	R0	open
TCGA-D1-A161	2.443835616	0	0.629574846	low	78	White	I	1Low	Endometrioid endometrial adenocarcinoma	NA	R0	Minimally Invasive
TCGA-EO-A2CG	4.284931507	0	0.63105709	low	69	Other	I	High	Serous endometrial adenocarcinoma	NA	R0	Minimally Invasive
TCGA-BS-A0TJ	5.665753425	0	0.638867844	low	59	Other	I	High	Endometrioid endometrial adenocarcinoma	NA	R0	open
TCGA-BG-A187	1.22739726	0	0.641127829	low	65	White	I	1Low	Endometrioid endometrial adenocarcinoma	NA	R0	Minimally Invasive
TCGA-AP-A1DP	2.276712329	1	0.651203856	low	70	White	I	1Low	Endometrioid endometrial adenocarcinoma	NA	R0	open
TCGA-A5-A0GG	10.30684932	0	0.652403131	low	76	Black	I	1Low	Endometrioid endometrial adenocarcinoma	NA	R0	open
TCGA-D1-A17H	2.334246575	0	0.653791465	low	61	White	I	1Low	Endometrioid endometrial adenocarcinoma	NA	R0	open
TCGA-D1-A16Y	1.457534247	0	0.655588848	low	56	White	I	1Low	Endometrioid endometrial adenocarcinoma	NA	NA	open
TCGA-A5-A0G1	8.906849315	1	0.662010793	low	67	White	I	High	Serous endometrial adenocarcinoma	NA	R0	open
TCGA-A5-A0GP	3.879452055	0	0.662538211	low	58	Other	I	1Low	Endometrioid endometrial adenocarcinoma	NA	R0	open
TCGA-AJ-A2QK	1.660273973	1	0.666526774	low	65	White	I	High	Endometrioid endometrial adenocarcinoma	NA	R0	NA
TCGA-BK-A0C9	2.991780822	0	0.667246582	low	57	White	I	1Low	Endometrioid endometrial adenocarcinoma	NA	R0	open
TCGA-A5-A0R8	0.115068493	1	0.669067525	low	81	White	I	1Low	Endometrioid endometrial adenocarcinoma	NA	R0	open
TCGA-BG-A0MO	3.58630137	0	0.676258365	low	63	White	I	1Low	Endometrioid endometrial adenocarcinoma	NA	R0	open
TCGA-D1-A0ZR	0.046575342	0	0.677639585	low	57	White	I	1Low	Endometrioid endometrial adenocarcinoma	NA	R0	open
TCGA-D1-A103	1.832876712	0	0.677658098	low	87	White	I	1Low	Endometrioid endometrial adenocarcinoma	NA	R0	open
TCGA-B5-A11V	1.630136986	0	0.678131222	low	64	Black	I	1Low	Endometrioid endometrial adenocarcinoma	NA	NA	Minimally Invasive
TCGA-BS-A0U5	8.04109589	0	0.682457255	low	76	White	I	1Low	Endometrioid endometrial adenocarcinoma	NA	R0	open
TCGA-AX-A0IS	1.22739726	1	0.682644195	low	52	White	I	1Low	Endometrioid endometrial adenocarcinoma	NA	R1/2	Minimally Invasive
TCGA-D1-A16B	3.030136986	0	0.683784059	low	64	White	I	1Low	Endometrioid endometrial adenocarcinoma	NA	R0	Minimally Invasive
TCGA-BG-A0MU	1.690410959	0	0.687937726	low	78	White	II-IV	1Low	Endometrioid endometrial adenocarcinoma	NA	R0	open
TCGA-D1-A17M	0.852054795	0	0.692197104	low	56	White	II-IV	1Low	Endometrioid endometrial adenocarcinoma	NA	R0	Minimally Invasive
TCGA-AX-A2H5	5.936986301	0	0.693746123	low	67	Black	II-IV	High	Serous endometrial adenocarcinoma	NA	R1/2	open
TCGA-A5-A0GU	2.356164384	0	0.699590669	low	58	White	I	1Low	Endometrioid endometrial adenocarcinoma	NA	R0	open
TCGA-B5-A11J	4.536986301	0	0.701123894	low	64	White	I	1Low	Endometrioid endometrial adenocarcinoma	NA	NA	open
TCGA-BG-A0MS	5.156164384	0	0.702043578	low	53	White	II-IV	High	Endometrioid endometrial adenocarcinoma	NA	R0	open
TCGA-B5-A121	1.380821918	0	0.702880926	low	57	White	II-IV	1Low	Endometrioid endometrial adenocarcinoma	NA	NA	Minimally Invasive
TCGA-EO-A22T	5.575342466	0	0.703884275	low	56	Other	II-IV	High	Endometrioid endometrial adenocarcinoma	NA	R0	open
TCGA-BS-A0U7	2.561643836	1	0.704200487	low	63	White	I	1Low	Endometrioid endometrial adenocarcinoma	NA	R0	open
TCGA-BG-A0VW	4.334246575	0	0.704888828	low	77	White	I	1Low	Endometrioid endometrial adenocarcinoma	NA	R0	open
TCGA-BG-A0W1	4.402739726	0	0.704966662	low	89	White	II-IV	1Low	Endometrioid endometrial adenocarcinoma	NA	R0	open
TCGA-AP-A0LP	5.136986301	0	0.711124745	low	76	White	I	1Low	Endometrioid endometrial adenocarcinoma	NA	R0	open
TCGA-EO-A22Y	4.293150685	0	0.712041056	low	68	White	I	High	Endometrioid endometrial adenocarcinoma	NA	R0	open
TCGA-A5-A0R6	3.15890411	0	0.712196635	low	64	White	II-IV	High	Serous endometrial adenocarcinoma	NA	R0	open
TCGA-AP-A0LG	5.520547945	0	0.720088985	low	54	White	I	High	Endometrioid endometrial adenocarcinoma	NA	R0	Minimally Invasive
TCGA-BK-A6W3	0.835616438	0	0.720936958	low	34	Black	II-IV	1Low	Endometrioid endometrial adenocarcinoma	NO	R0	NA
TCGA-E6-A1LX	1.947945205	0	0.721405784	low	40	White	I	High	Endometrioid endometrial adenocarcinoma	NA	R0	open
TCGA-B5-A0K2	6.052054795	0	0.72540458	low	54	White	II-IV	1Low	Endometrioid endometrial adenocarcinoma	NA	NA	Minimally Invasive
TCGA-D1-A176	2.512328767	0	0.729372994	low	67	White	I	1Low	Endometrioid endometrial adenocarcinoma	NA	R0	open
TCGA-D1-A17A	0.131506849	0	0.729804001	low	59	White	II-IV	High	Endometrioid endometrial adenocarcinoma	NA	R0	open
TCGA-B5-A0K7	0.882191781	1	0.736884556	low	64	White	I	1Low	Endometrioid endometrial adenocarcinoma	NA	NA	Minimally Invasive
TCGA-D1-A165	0.054794521	0	0.741514596	low	64	White	II-IV	1Low	Endometrioid endometrial adenocarcinoma	NA	R0	Minimally Invasive
TCGA-AP-A1DH	5.97260274	0	0.741782225	low	62	White	I	High	Endometrioid endometrial adenocarcinoma	NA	R0	open
TCGA-AP-A1E1	3.821917808	0	0.754149561	low	74	White	I	1Low	Endometrioid endometrial adenocarcinoma	NA	R0	Minimally Invasive
TCGA-A5-A0GE	8.780821918	0	0.755780536	low	38	Other	I	1Low	Endometrioid endometrial adenocarcinoma	NA	R0	open
TCGA-EO-A22S	5.128767123	0	0.762418853	low	58	NA	I	High	Endometrioid endometrial adenocarcinoma	NA	R0	open
TCGA-BG-A0M9	6.219178082	0	0.764975066	low	73	White	I	1Low	Endometrioid endometrial adenocarcinoma	NA	R0	open
TCGA-D1-A162	3.136986301	0	0.770735004	low	69	White	I	1Low	Endometrioid endometrial adenocarcinoma	NA	R0	open
TCGA-AJ-A3NE	1.720547945	0	0.773295979	low	46	White	I	High	Endometrioid endometrial adenocarcinoma	NA	R0	Minimally Invasive
TCGA-BS-A0TD	6.517808219	0	0.774604353	low	65	Other	I	1Low	Endometrioid endometrial adenocarcinoma	NA	R0	open
TCGA-B5-A11Z	1.446575342	0	0.778960571	low	61	White	I	1Low	Endometrioid endometrial adenocarcinoma	NA	NA	Minimally Invasive
TCGA-BK-A0CA	2.915068493	0	0.781419746	low	61	White	II-IV	High	Mixed serous and endometrioid	NA	NA	Minimally Invasive
TCGA-BG-A0M0	1.610958904	0	0.793119786	low	66	White	I	1Low	Endometrioid endometrial adenocarcinoma	NA	R0	Minimally Invasive
TCGA-BG-A0W2	4.715068493	0	0.798028358	low	57	White	I	1Low	Endometrioid endometrial adenocarcinoma	NA	NA	open
TCGA-AP-A05N	1.989041096	1	0.799325111	low	58	White	I	1Low	Endometrioid endometrial adenocarcinoma	NA	R0	Minimally Invasive
TCGA-B5-A0JR	4.742465753	0	0.802005454	low	73	White	I	High	Endometrioid endometrial adenocarcinoma	NA	NA	Minimally Invasive
TCGA-AX-A05W	6.712328767	0	0.803692416	low	60	White	II-IV	1Low	Endometrioid endometrial adenocarcinoma	NA	R0	open
TCGA-D1-A17D	2.536986301	0	0.80513142	low	58	White	I	High	Endometrioid endometrial adenocarcinoma	NA	R0	Minimally Invasive
TCGA-BG-A0MG	4.046575342	0	0.809400525	low	73	White	I	1Low	Endometrioid endometrial adenocarcinoma	NA	R0	open
TCGA-AX-A063	6.621917808	0	0.81019197	low	63	White	I	1Low	Endometrioid endometrial adenocarcinoma	NA	R0	open
TCGA-BG-A0VV	4.254794521	0	0.810304045	low	53	White	I	1Low	Endometrioid endometrial adenocarcinoma	NA	R0	open
TCGA-AJ-A3NC	3.082191781	0	0.816014714	low	63	White	I	High	Endometrioid endometrial adenocarcinoma	NA	R0	Minimally Invasive
TCGA-BS-A0WQ	5.539726027	0	0.818561423	low	55	Other	I	1Low	Endometrioid endometrial adenocarcinoma	NA	R0	open
TCGA-EO-A3KX	3.205479452	0	0.820719009	low	80	White	I	High	Endometrioid endometrial adenocarcinoma	NA	R0	Minimally Invasive
TCGA-B5-A0JX	4.895890411	0	0.832704271	low	62	White	I	High	Endometrioid endometrial adenocarcinoma	NA	NA	Minimally Invasive
TCGA-DF-A2KR	5.967123288	0	0.83409444	low	84	NA	II-IV	High	Endometrioid endometrial adenocarcinoma	YES	NA	open
TCGA-D1-A16E	3.065753425	0	0.834158192	low	73	White	I	1Low	Endometrioid endometrial adenocarcinoma	NA	R0	open
TCGA-EY-A549	1.657534247	0	0.834592851	low	78	Black	I	High	Endometrioid endometrial adenocarcinoma	YES	R0	Minimally Invasive
TCGA-AP-A0LS	7.956164384	0	0.835697435	low	63	White	I	1Low	Endometrioid endometrial adenocarcinoma	NA	R0	Minimally Invasive
TCGA-BG-A0LW	1.550684932	0	0.841624465	low	47	White	I	1Low	Endometrioid endometrial adenocarcinoma	NA	R0	open
TCGA-BK-A56F	1.098630137	0	0.842771584	low	75	Black	I	1Low	Endometrioid endometrial adenocarcinoma	YES	R0	Minimally Invasive
TCGA-PG-A916	1.430136986	0	0.846592798	low	70	Black	I	1Low	Endometrioid endometrial adenocarcinoma	NO	R0	open
TCGA-EY-A1G8	1.249315068	1	0.846766165	low	83	White	I	High	Endometrioid endometrial adenocarcinoma	NA	R0	open
TCGA-E6-A2P9	3.797260274	0	0.849435225	low	65	White	I	High	Endometrioid endometrial adenocarcinoma	NA	NA	Minimally Invasive
TCGA-D1-A16J	2.493150685	0	0.856929531	low	61	White	II-IV	1Low	Endometrioid endometrial adenocarcinoma	NA	R0	open
TCGA-EY-A1GI	1.945205479	0	0.868214349	low	52	White	I	1Low	Endometrioid endometrial adenocarcinoma	NA	R0	open
TCGA-BG-A2L7	1.676712329	0	0.880093367	low	68	White	I	High	Endometrioid endometrial adenocarcinoma	NA	NA	open
TCGA-BG-A0M3	2.934246575	0	0.883910896	low	74	White	I	1Low	Endometrioid endometrial adenocarcinoma	NA	R0	open
TCGA-AJ-A3EK	1.221917808	0	0.886597293	low	53	White	I	High	Endometrioid endometrial adenocarcinoma	NA	NA	Minimally Invasive
TCGA-AP-A059	4.002739726	0	0.892368684	low	69	White	I	High	Endometrioid endometrial adenocarcinoma	NA	R0	open
TCGA-BG-A0M2	1.745205479	0	0.896908623	low	62	White	I	1Low	Endometrioid endometrial adenocarcinoma	NA	R0	Minimally Invasive
TCGA-D1-A15X	2.490410959	0	0.898488297	low	45	White	I	High	Serous endometrial adenocarcinoma	NA	R0	open
TCGA-AX-A060	2.945205479	0	0.899461618	low	77	Other	I	High	Endometrioid endometrial adenocarcinoma	NA	R1/2	open
TCGA-A5-A0G9	6.95890411	0	0.900777751	low	79	White	I	High	Endometrioid endometrial adenocarcinoma	NA	R0	open
TCGA-EY-A215	1.57260274	0	0.902130758	low	60	White	I	High	Endometrioid endometrial adenocarcinoma	NA	R0	Minimally Invasive
TCGA-AP-A056	7.17260274	0	0.911069116	low	64	White	II-IV	High	Endometrioid endometrial adenocarcinoma	NA	R0	open
TCGA-EY-A1GL	2.778082192	0	0.911457221	low	51	White	II-IV	1Low	Endometrioid endometrial adenocarcinoma	NA	R0	open
TCGA-BG-A0VX	2.857534247	0	0.91492748	low	58	White	I	1Low	Endometrioid endometrial adenocarcinoma	NA	NA	open
TCGA-AP-A05P	1.742465753	0	0.915228181	low	54	Other	I	1Low	Endometrioid endometrial adenocarcinoma	NA	R0	Minimally Invasive
TCGA-AP-A05H	3.794520548	0	0.920607149	low	75	White	I	High	Serous endometrial adenocarcinoma	NA	R0	Minimally Invasive
TCGA-AP-A1E0	5.019178082	0	0.924172126	low	40	White	II-IV	1Low	Endometrioid endometrial adenocarcinoma	NA	R0	Minimally Invasive
TCGA-BK-A13B	2.082191781	1	0.928557655	low	58	Black	I	High	Endometrioid endometrial adenocarcinoma	NA	NA	NA
TCGA-BS-A0V6	7.465753425	0	0.938953171	low	55	Other	I	1Low	Endometrioid endometrial adenocarcinoma	NA	R0	open
TCGA-AX-A2HG	3.18630137	0	0.941388323	low	56	White	I	High	Endometrioid endometrial adenocarcinoma	NA	R1/2	open
TCGA-AX-A05T	2.767123288	0	0.944569978	low	82	White	I	1Low	Endometrioid endometrial adenocarcinoma	NA	R0	Minimally Invasive
TCGA-A5-A0VO	2.397260274	1	0.946525964	low	64	White	I	1Low	Endometrioid endometrial adenocarcinoma	NA	R0	open
TCGA-BG-A221	0.150684932	0	0.952402137	low	84	White	I	High	Endometrioid endometrial adenocarcinoma	NA	NA	open
TCGA-AP-A0LD	9.832876712	0	0.960585306	low	63	White	I	High	Endometrioid endometrial adenocarcinoma	NA	R0	open
TCGA-A5-A0R9	2.052054795	0	0.962117362	low	51	White	I	1Low	Endometrioid endometrial adenocarcinoma	NA	R0	open
TCGA-D1-A102	0.369863014	0	0.970467562	low	49	White	I	1Low	Endometrioid endometrial adenocarcinoma	NA	NA	open
TCGA-DF-A2KN	0.183561644	0	0.972942966	low	NA	NA	I	High	Endometrioid endometrial adenocarcinoma	NA	NA	NA
TCGA-AJ-A3OL	1.161643836	1	0.977652047	low	55	White	II-IV	High	Endometrioid endometrial adenocarcinoma	NA	R0	NA
TCGA-B5-A0JV	1.912328767	1	0.982253237	low	63	Black	I	1Low	Endometrioid endometrial adenocarcinoma	NA	NA	Minimally Invasive
TCGA-D1-A177	0.950684932	1	0.983727505	high	70	White	I	1Low	Endometrioid endometrial adenocarcinoma	NA	R0	Minimally Invasive
TCGA-SJ-A6ZJ	1.523287671	0	0.98551563	high	61	Black	I	1Low	Endometrioid endometrial adenocarcinoma	YES	R0	open
TCGA-A5-A0RA	2.421917808	0	0.990557134	high	68	White	I	1Low	Endometrioid endometrial adenocarcinoma	NA	R0	open
TCGA-B5-A11E	4.98630137	0	0.994407019	high	53	White	I	High	Endometrioid endometrial adenocarcinoma	NA	NA	Minimally Invasive
TCGA-DI-A2QY	9.175342466	1	1.005201904	high	64	White	II-IV	High	Serous endometrial adenocarcinoma	NA	NA	Minimally Invasive
TCGA-A5-A0GB	2.731506849	0	1.006003616	high	65	White	I	High	Endometrioid endometrial adenocarcinoma	NA	R0	open
TCGA-EY-A214	1.2	0	1.013786065	high	66	White	II-IV	High	Endometrioid endometrial adenocarcinoma	NA	R0	Minimally Invasive
TCGA-FI-A2D0	3.323287671	0	1.014484319	high	55	White	I	High	Endometrioid endometrial adenocarcinoma	NA	R0	open
TCGA-B5-A1MX	4.035616438	0	1.016963944	high	47	White	I	High	Endometrioid endometrial adenocarcinoma	NA	NA	Minimally Invasive
TCGA-AX-A2HA	6.780821918	0	1.020832966	high	35	White	I	High	Endometrioid endometrial adenocarcinoma	NA	R0	open
TCGA-EO-A22X	4.8	0	1.027344947	high	36	NA	II-IV	High	Endometrioid endometrial adenocarcinoma	NA	R0	Minimally Invasive
TCGA-EO-A3AV	2.928767123	0	1.032852552	high	51	NA	II-IV	High	Endometrioid endometrial adenocarcinoma	NA	R0	Minimally Invasive
TCGA-B5-A11S	6.106849315	0	1.034252237	high	63	White	I	1Low	Endometrioid endometrial adenocarcinoma	NA	NA	Minimally Invasive
TCGA-AJ-A8CV	2.926027397	0	1.036028919	high	58	Black	I	1Low	Endometrioid endometrial adenocarcinoma	NA	R0	Minimally Invasive
TCGA-EO-A22U	3.854794521	0	1.036726214	high	83	White	I	High	Endometrioid endometrial adenocarcinoma	NA	R0	Minimally Invasive
TCGA-EY-A2OO	3.81369863	0	1.044489415	high	56	White	I	High	Mixed serous and endometrioid	NA	R0	Minimally Invasive
TCGA-BG-A0RY	1.284931507	0	1.044598316	high	68	White	I	1Low	Endometrioid endometrial adenocarcinoma	NA	R0	open
TCGA-BS-A0UF	7.153424658	0	1.044742886	high	65	Other	I	High	Endometrioid endometrial adenocarcinoma	NA	R0	open
TCGA-A5-A0GW	1.934246575	0	1.057024789	high	46	Other	I	High	Endometrioid endometrial adenocarcinoma	NA	R0	open
TCGA-AX-A0J1	6.449315068	0	1.063542339	high	80	White	I	1Low	Endometrioid endometrial adenocarcinoma	NA	R0	open
TCGA-AJ-A2QL	1.649315068	0	1.064543619	high	60	White	II-IV	High	Endometrioid endometrial adenocarcinoma	NA	NA	Minimally Invasive
TCGA-BS-A0UM	3.983561644	1	1.087052168	high	64	White	I	1Low	Endometrioid endometrial adenocarcinoma	NA	R0	open
TCGA-D1-A101	0.145205479	0	1.102344885	high	60	White	I	1Low	Endometrioid endometrial adenocarcinoma	NA	NA	Minimally Invasive
TCGA-D1-A1O7	0.087671233	0	1.109596163	high	60	White	I	1Low	Endometrioid endometrial adenocarcinoma	NA	R0	Minimally Invasive
TCGA-D1-A1NZ	1.501369863	0	1.114597595	high	60	White	I	1Low	Endometrioid endometrial adenocarcinoma	NA	R0	open
TCGA-QF-A5YS	1.887671233	0	1.120292721	high	57	Black	II-IV	1Low	Mixed serous and endometrioid	YES	R0	Minimally Invasive
TCGA-AJ-A3OJ	1.279452055	0	1.129109222	high	54	White	II-IV	High	Endometrioid endometrial adenocarcinoma	NA	R0	Minimally Invasive
TCGA-AJ-A3NF	1.767123288	0	1.149495594	high	60	White	II-IV	High	Serous endometrial adenocarcinoma	NA	R0	Minimally Invasive
TCGA-D1-A1O0	0.17260274	0	1.150124937	high	77	White	I	High	Endometrioid endometrial adenocarcinoma	NA	R0	open
TCGA-A5-A0G5	3.084931507	0	1.150533	high	73	Black	I	High	Serous endometrial adenocarcinoma	NA	R0	open
TCGA-AJ-A3BK	2.824657534	0	1.15128153	high	68	White	I	High	Endometrioid endometrial adenocarcinoma	NA	R0	Minimally Invasive
TCGA-A5-A3LO	2.126027397	0	1.155097184	high	64	White	I	High	Endometrioid endometrial adenocarcinoma	NA	R0	open
TCGA-B5-A11Q	2.673972603	0	1.170230425	high	64	White	II-IV	1Low	Endometrioid endometrial adenocarcinoma	NA	NA	Minimally Invasive
TCGA-FI-A2F8	2.556164384	0	1.172859854	high	64	White	II-IV	High	Serous endometrial adenocarcinoma	NA	R0	open
TCGA-AP-A0LV	2.090410959	0	1.18048775	high	39	White	I	1Low	Endometrioid endometrial adenocarcinoma	NA	R0	open
TCGA-AJ-A2QN	2.928767123	0	1.184666458	high	60	White	II-IV	High	Endometrioid endometrial adenocarcinoma	NA	R0	Minimally Invasive
TCGA-AX-A05U	2.473972603	0	1.188536875	high	56	Other	I	1Low	Endometrioid endometrial adenocarcinoma	NA	R0	Minimally Invasive
TCGA-FI-A2CY	5.698630137	0	1.189897042	high	60	Black	I	High	Mixed serous and endometrioid	NA	R0	open
TCGA-D1-A17L	2.197260274	0	1.190844371	high	81	White	I	1Low	Endometrioid endometrial adenocarcinoma	NA	R0	open
TCGA-EY-A5W2	1.41369863	0	1.201444791	high	72	Black	I	High	Endometrioid endometrial adenocarcinoma	YES	R0	Minimally Invasive
TCGA-B5-A11R	6.435616438	0	1.205501786	high	51	Black	II-IV	High	Endometrioid endometrial adenocarcinoma	NA	NA	Minimally Invasive
TCGA-EO-A3AS	2.865753425	0	1.205719291	high	86	NA	I	High	Endometrioid endometrial adenocarcinoma	NA	NA	open
TCGA-D1-A16S	1.556164384	0	1.24326773	high	70	White	II-IV	High	Serous endometrial adenocarcinoma	NA	R0	open
TCGA-AX-A2HJ	2.561643836	0	1.259873495	high	35	Other	I	High	Endometrioid endometrial adenocarcinoma	NA	R0	open
TCGA-QS-A5YQ	2.079452055	0	1.268507217	high	55	Black	II-IV	1Low	Endometrioid endometrial adenocarcinoma	YES	R0	Minimally Invasive
TCGA-EC-A1NJ	1.336986301	0	1.273730193	high	73	White	I	1Low	Endometrioid endometrial adenocarcinoma	NA	R0	open
TCGA-QF-A5YT	3.328767123	0	1.274392309	high	57	Black	II-IV	1Low	Endometrioid endometrial adenocarcinoma	YES	R0	Minimally Invasive
TCGA-A5-A0GV	0.832876712	1	1.290752746	high	67	White	I	1Low	Endometrioid endometrial adenocarcinoma	NA	R0	open
TCGA-A5-A1OG	0.923287671	1	1.293802922	high	65	Other	II-IV	High	Serous endometrial adenocarcinoma	NA	R0	open
TCGA-EY-A1GH	1.945205479	0	1.304026875	high	70	White	I	1Low	Endometrioid endometrial adenocarcinoma	NA	R0	Minimally Invasive
TCGA-BK-A26L	2.010958904	0	1.308061461	high	71	White	II-IV	High	Serous endometrial adenocarcinoma	NA	NA	Minimally Invasive
TCGA-D1-A15Z	0.15890411	1	1.314174247	high	72	White	I	1Low	Endometrioid endometrial adenocarcinoma	NA	R0	open
TCGA-E6-A8L9	2.775342466	0	1.327345896	high	61	Black	I	High	Serous endometrial adenocarcinoma	YES	R0	open
TCGA-A5-A2K7	2.912328767	0	1.327830973	high	41	NA	II-IV	High	Endometrioid endometrial adenocarcinoma	NA	R0	open
TCGA-EY-A1GV	1.317808219	0	1.329218568	high	75	White	II-IV	High	Mixed serous and endometrioid	NA	R0	Minimally Invasive
TCGA-BS-A0TI	5.156164384	0	1.333982036	high	64	White	I	High	Endometrioid endometrial adenocarcinoma	NA	R0	open
TCGA-AX-A0J0	3.342465753	0	1.335741386	high	47	White	I	1Low	Endometrioid endometrial adenocarcinoma	NA	R0	open
TCGA-DI-A0WH	1.35890411	0	1.351579693	high	64	White	I	High	Endometrioid endometrial adenocarcinoma	NA	R0	NA
TCGA-BK-A13C	2.082191781	0	1.354084542	high	47	Black	I	1Low	Endometrioid endometrial adenocarcinoma	NA	R0	Minimally Invasive
TCGA-PG-A5BC	1.936986301	0	1.36057743	high	72	Black	II-IV	High	Serous endometrial adenocarcinoma	NO	NA	NA
TCGA-AP-A0LO	1.41369863	1	1.369508323	high	45	White	I	1Low	Endometrioid endometrial adenocarcinoma	NA	R0	Minimally Invasive
TCGA-FI-A2D2	5.252054795	1	1.369904395	high	66	White	I	High	Mixed serous and endometrioid	NA	R0	open
TCGA-D1-A3JQ	1.44109589	0	1.386810577	high	61	White	II-IV	High	Serous endometrial adenocarcinoma	YES	R0	open
TCGA-A5-A2K5	2.060273973	0	1.387256245	high	76	White	I	High	Endometrioid endometrial adenocarcinoma	NA	R0	open
TCGA-AP-A05D	4.816438356	0	1.387678975	high	67	White	II-IV	High	Serous endometrial adenocarcinoma	NA	R0	open
TCGA-EO-A3AY	3.18630137	1	1.388603376	high	58	NA	I	High	Endometrioid endometrial adenocarcinoma	NA	R0	Minimally Invasive
TCGA-EO-A3AZ	2.263013699	0	1.393949423	high	80	NA	I	High	Mixed serous and endometrioid	NA	R0	Minimally Invasive
TCGA-FI-A2CX	5.564383562	0	1.394282779	high	82	White	I	High	Endometrioid endometrial adenocarcinoma	NA	R0	Minimally Invasive
TCGA-EY-A1GX	2.035616438	1	1.394994163	high	76	White	II-IV	1Low	Endometrioid endometrial adenocarcinoma	NA	R0	Minimally Invasive
TCGA-AP-A05O	0.931506849	1	1.398481346	high	68	White	I	High	Endometrioid endometrial adenocarcinoma	NA	R0	Minimally Invasive
TCGA-BG-A0YU	1.235616438	0	1.401965751	high	37	White	I	1Low	Endometrioid endometrial adenocarcinoma	NA	NA	open
TCGA-A5-A0GD	9.378082192	1	1.403412555	high	75	White	I	1Low	Endometrioid endometrial adenocarcinoma	NA	R0	open
TCGA-B5-A0K8	2.320547945	0	1.412407419	high	71	White	I	High	Serous endometrial adenocarcinoma	NA	NA	Minimally Invasive
TCGA-A5-A0VP	3.528767123	0	1.414139926	high	74	White	I	High	Endometrioid endometrial adenocarcinoma	NA	R0	open
TCGA-D1-A0ZS	0.405479452	0	1.428427029	high	54	White	I	High	Endometrioid endometrial adenocarcinoma	NA	R0	Minimally Invasive
TCGA-EY-A1GQ	0.915068493	1	1.429845169	high	76	White	I	High	Endometrioid endometrial adenocarcinoma	NA	R0	Minimally Invasive
TCGA-B5-A11F	4.410958904	1	1.434129773	high	55	White	I	1Low	Endometrioid endometrial adenocarcinoma	NA	NA	Minimally Invasive
TCGA-EO-A1Y8	3.142465753	0	1.44910908	high	87	NA	I	High	Serous endometrial adenocarcinoma	NA	R0	Minimally Invasive
TCGA-A5-A1OK	2.512328767	0	1.451988862	high	63	White	II-IV	High	Endometrioid endometrial adenocarcinoma	NA	R0	open
TCGA-B5-A0JT	4.608219178	0	1.454422602	high	63	White	II-IV	1Low	Endometrioid endometrial adenocarcinoma	NA	NA	Minimally Invasive
TCGA-EY-A548	1.178082192	0	1.458532014	high	83	Black	I	1Low	Endometrioid endometrial adenocarcinoma	NO	R0	Minimally Invasive
TCGA-EY-A1GK	1.898630137	0	1.463310825	high	74	White	I	High	Endometrioid endometrial adenocarcinoma	NA	R0	Minimally Invasive
TCGA-B5-A3FH	2.304109589	0	1.463763956	high	74	Black	I	High	Endometrioid endometrial adenocarcinoma	NA	NA	Minimally Invasive
TCGA-D1-A1O8	0.328767123	1	1.469151614	high	70	White	II-IV	High	Endometrioid endometrial adenocarcinoma	NA	R0	open
TCGA-A5-A2K4	1.446575342	1	1.474508219	high	69	White	II-IV	High	Serous endometrial adenocarcinoma	NA	R1/2	open
TCGA-PG-A914	1.882191781	0	1.481793575	high	73	Black	I	High	Serous endometrial adenocarcinoma	YES	R0	open
TCGA-EY-A2OP	2.58630137	0	1.48409154	high	63	White	I	High	Endometrioid endometrial adenocarcinoma	NA	R0	Minimally Invasive
TCGA-AJ-A5DV	1.860273973	0	1.489777602	high	65	Black	I	High	Endometrioid endometrial adenocarcinoma	NA	NA	NA
TCGA-EY-A1GP	1.569863014	0	1.493283734	high	54	Black	I	1Low	Endometrioid endometrial adenocarcinoma	NA	R0	Minimally Invasive
TCGA-AX-A06B	5.638356164	0	1.496449798	high	72	White	II-IV	High	Endometrioid endometrial adenocarcinoma	NA	R0	open
TCGA-EY-A2OM	1.901369863	0	1.508438325	high	55	White	I	High	Endometrioid endometrial adenocarcinoma	NA	R0	Minimally Invasive
TCGA-AJ-A3TW	1.405479452	0	1.512705885	high	78	White	I	High	Serous endometrial adenocarcinoma	NA	R0	NA
TCGA-A5-A2K3	5.512328767	0	1.536420455	high	68	White	I	High	Serous endometrial adenocarcinoma	NA	R0	open
TCGA-AP-A05A	5.326027397	1	1.558066367	high	81	White	II-IV	High	Serous endometrial adenocarcinoma	NA	R0	open
TCGA-B5-A0K9	1.120547945	1	1.558914758	high	88	White	II-IV	1Low	Endometrioid endometrial adenocarcinoma	NA	NA	Minimally Invasive
TCGA-EO-A3KW	1.361643836	0	1.572697042	high	72	NA	I	High	Serous endometrial adenocarcinoma	NA	R0	Minimally Invasive
TCGA-AX-A06J	2.501369863	0	1.578081622	high	71	White	I	High	Endometrioid endometrial adenocarcinoma	NA	R0	Minimally Invasive
TCGA-D1-A175	0.553424658	0	1.584047451	high	48	White	I	High	Endometrioid endometrial adenocarcinoma	NA	R0	open
TCGA-KP-A3W0	1.106849315	0	1.589100463	high	72	NA	I	High	Serous endometrial adenocarcinoma	YES	R0	Minimally Invasive
TCGA-BG-A222	0.797260274	0	1.606263004	high	49	White	I	High	Endometrioid endometrial adenocarcinoma	NA	NA	open
TCGA-AX-A05Y	0.531506849	1	1.612562827	high	57	White	I	1Low	Endometrioid endometrial adenocarcinoma	NA	R0	open
TCGA-EO-A3L0	4.257534247	0	1.614003462	high	76	White	I	High	Endometrioid endometrial adenocarcinoma	NA	R0	open
TCGA-D1-A1NX	1.304109589	1	1.61657309	high	66	White	II-IV	High	Serous endometrial adenocarcinoma	NA	R0	open
TCGA-AJ-A3IA	1.734246575	0	1.633416613	high	77	White	I	High	Serous endometrial adenocarcinoma	NA	R0	Minimally Invasive
TCGA-EO-A1Y5	0.909589041	0	1.642065189	high	63	NA	II-IV	High	Serous endometrial adenocarcinoma	NA	R0	Minimally Invasive
TCGA-AX-A0IW	3.147945205	0	1.658091408	high	67	White	II-IV	High	Serous endometrial adenocarcinoma	NA	R0	open
TCGA-D1-A160	0.306849315	0	1.662712181	high	70	White	I	1Low	Endometrioid endometrial adenocarcinoma	NA	R0	open
TCGA-AP-A1DQ	2.479452055	1	1.663822785	high	76	White	II-IV	High	Serous endometrial adenocarcinoma	NA	R0	open
TCGA-AP-A0LH	0.82739726	1	1.681856536	high	60	White	I	High	Mixed serous and endometrioid	NA	R0	open
TCGA-D1-A3DA	1.323287671	0	1.713516823	high	77	White	II-IV	High	Endometrioid endometrial adenocarcinoma	NA	R0	open
TCGA-B5-A0K1	3.04109589	0	1.715058614	high	69	White	I	1Low	Endometrioid endometrial adenocarcinoma	NA	NA	open
TCGA-B5-A0KB	1.887671233	1	1.723927827	high	62	Black	I	High	Endometrioid endometrial adenocarcinoma	NA	NA	Minimally Invasive
TCGA-AX-A2H7	1.873972603	1	1.728252966	high	87	White	I	High	Endometrioid endometrial adenocarcinoma	NA	R0	open
TCGA-B5-A0K4	4.81369863	0	1.746586251	high	51	NA	I	1Low	Endometrioid endometrial adenocarcinoma	NA	NA	Minimally Invasive
TCGA-AX-A2H2	0.397260274	1	1.748226933	high	86	Black	II-IV	High	Serous endometrial adenocarcinoma	NA	R0	open
TCGA-A5-A7WJ	0.934246575	0	1.749634888	high	64	Black	I	1Low	Endometrioid endometrial adenocarcinoma	NO	R0	Minimally Invasive
TCGA-EY-A1GF	2.263013699	0	1.773078737	high	75	Black	I	1Low	Endometrioid endometrial adenocarcinoma	NA	R0	Minimally Invasive
TCGA-FI-A2F4	6.109589041	0	1.773531216	high	64	Black	I	High	Endometrioid endometrial adenocarcinoma	NA	R0	open
TCGA-AP-A051	10.81643836	0	1.775238263	high	69	White	I	High	Endometrioid endometrial adenocarcinoma	NA	R0	open
TCGA-A5-A0G3	2.178082192	1	1.779030302	high	61	Black	II-IV	High	Serous endometrial adenocarcinoma	NA	R0	open
TCGA-A5-A0GH	6.175342466	0	1.783454248	high	57	White	I	High	Endometrioid endometrial adenocarcinoma	NA	R0	open
TCGA-B5-A1MR	18.79178082	0	1.792646919	high	65	White	II-IV	High	Endometrioid endometrial adenocarcinoma	NA	NA	open
TCGA-EY-A1GD	4.490410959	0	1.799377196	high	51	Black	I	1Low	Endometrioid endometrial adenocarcinoma	NA	R0	Minimally Invasive
TCGA-AJ-A3BF	1.052054795	1	1.832271098	high	65	White	II-IV	High	Serous endometrial adenocarcinoma	NA	R0	open
TCGA-EO-A3B1	2.246575342	0	1.834427781	high	63	NA	I	High	Serous endometrial adenocarcinoma	NA	R0	Minimally Invasive
TCGA-AP-A5FX	1.115068493	1	1.837738918	high	68	Black	II-IV	High	Mixed serous and endometrioid	YES	NA	open
TCGA-DF-A2KU	8.402739726	0	1.847388299	high	NA	NA	I	High	Endometrioid endometrial adenocarcinoma	YES	NA	open
TCGA-D1-A16V	0.328767123	1	1.852686457	high	78	White	II-IV	High	Endometrioid endometrial adenocarcinoma	NA	R0	open
TCGA-BG-A0YV	1.046575342	0	1.857236893	high	67	White	II-IV	High	Serous endometrial adenocarcinoma	NA	R0	Minimally Invasive
TCGA-BG-A18C	1.287671233	0	1.863870295	high	72	White	I	1Low	Endometrioid endometrial adenocarcinoma	NA	NA	Minimally Invasive
TCGA-EO-A22R	5.145205479	0	1.867665277	high	56	NA	I	High	Endometrioid endometrial adenocarcinoma	NA	R0	open
TCGA-D1-A17K	2.232876712	1	1.881420248	high	74	White	I	1Low	Endometrioid endometrial adenocarcinoma	NA	R0	Minimally Invasive
TCGA-A5-A7WK	0.95890411	1	1.895167187	high	71	Black	I	High	Mixed serous and endometrioid	NO	R0	Minimally Invasive
TCGA-DI-A1NN	2.802739726	1	1.895926757	high	63	White	II-IV	High	Serous endometrial adenocarcinoma	NA	R0	Minimally Invasive
TCGA-AX-A2H8	5.098630137	0	1.903108449	high	64	White	I	High	Endometrioid endometrial adenocarcinoma	NA	R0	open
TCGA-EY-A1GC	4.512328767	0	1.906567241	high	62	White	I	High	Endometrioid endometrial adenocarcinoma	NA	R0	Minimally Invasive
TCGA-B5-A3S1	2.471232877	0	1.918525438	high	71	White	II-IV	High	Serous endometrial adenocarcinoma	NA	NA	Minimally Invasive
TCGA-BG-A0M6	1.838356164	1	1.922926091	high	73	White	II-IV	High	Serous endometrial adenocarcinoma	NA	R0	open
TCGA-A5-A1OF	2.665753425	0	1.953692837	high	47	NA	I	High	Mixed serous and endometrioid	NA	R0	open
TCGA-FI-A2EU	8.057534247	0	1.954451119	high	68	NA	I	High	Serous endometrial adenocarcinoma	NA	R0	open
TCGA-FI-A2EW	3.202739726	1	1.95809764	high	71	Black	II-IV	High	Serous endometrial adenocarcinoma	NA	R0	open
TCGA-SL-A6JA	0.019178082	0	1.984477119	high	77	Black	I	High	Endometrioid endometrial adenocarcinoma	NO	NA	open
TCGA-AX-A0IU	2.978082192	0	1.99991071	high	79	Black	II-IV	High	Serous endometrial adenocarcinoma	NA	R0	open
TCGA-FI-A2EY	2.410958904	1	2.019247413	high	63	White	II-IV	High	Serous endometrial adenocarcinoma	NA	R0	open
TCGA-AX-A1C5	2.742465753	0	2.031955937	high	47	White	II-IV	High	Endometrioid endometrial adenocarcinoma	NA	R1/2	open
TCGA-DF-A2KS	9.090410959	0	2.057537043	high	69	NA	I	High	Endometrioid endometrial adenocarcinoma	YES	NA	Minimally Invasive
TCGA-D1-A2G7	4.912328767	1	2.067299378	high	65	White	I	High	Serous endometrial adenocarcinoma	NA	R0	open
TCGA-EY-A54A	1.224657534	0	2.074675974	high	67	Black	II-IV	High	Endometrioid endometrial adenocarcinoma	YES	R0	Minimally Invasive
TCGA-AX-A2H4	1.424657534	1	2.08264615	high	66	White	II-IV	High	Serous endometrial adenocarcinoma	NA	R1/2	open
TCGA-JU-AAVI	1.383561644	1	2.118194274	high	61	Black	II-IV	High	Serous endometrial adenocarcinoma	YES	R0	Minimally Invasive
TCGA-AJ-A3EL	1.873972603	0	2.129394412	high	47	Other	I	High	Endometrioid endometrial adenocarcinoma	NA	R0	Minimally Invasive
TCGA-D1-A167	1.309589041	0	2.139432026	high	70	White	I	1Low	Endometrioid endometrial adenocarcinoma	NA	R0	open
TCGA-EY-A1GM	2.167123288	1	2.15979321	high	60	Black	II-IV	High	Mixed serous and endometrioid	NA	R0	Minimally Invasive
TCGA-AX-A2HF	2.323287671	0	2.178758291	high	67	White	I	High	Serous endometrial adenocarcinoma	NA	R0	open
TCGA-B5-A1N2	2.202739726	1	2.234761123	high	70	Black	II-IV	High	Serous endometrial adenocarcinoma	NA	NA	Minimally Invasive
TCGA-E6-A1M0	4.912328767	0	2.25279717	high	56	White	II-IV	High	Endometrioid endometrial adenocarcinoma	NA	R0	open
TCGA-FI-A3PX	6.531506849	0	2.259094088	high	57	White	II-IV	High	Serous endometrial adenocarcinoma	NA	R0	open
TCGA-AJ-A3I9	1.01369863	1	2.300522179	high	52	White	II-IV	High	Endometrioid endometrial adenocarcinoma	NA	R0	Minimally Invasive
TCGA-AJ-A3NG	1.301369863	0	2.311882931	high	83	White	II-IV	High	Mixed serous and endometrioid	NA	R0	Minimally Invasive
TCGA-AJ-A3EM	1.854794521	0	2.313262072	high	69	White	I	High	Endometrioid endometrial adenocarcinoma	NA	R0	Minimally Invasive
TCGA-BG-A2AE	1.975342466	0	2.333331656	high	57	White	I	High	Endometrioid endometrial adenocarcinoma	NA	NA	open
TCGA-AP-A0L9	10.45205479	0	2.366684071	high	71	White	I	High	Serous endometrial adenocarcinoma	NA	R0	open
TCGA-AP-A1DO	2.608219178	0	2.369666116	high	62	White	I	1Low	Endometrioid endometrial adenocarcinoma	NA	R0	open
TCGA-FI-A2D6	2.101369863	1	2.384174232	high	74	White	I	High	Endometrioid endometrial adenocarcinoma	NA	R0	open
TCGA-A5-A0G2	12.4630137	0	2.386917031	high	57	Other	II-IV	High	Serous endometrial adenocarcinoma	NA	R0	open
TCGA-AP-A0LI	8.142465753	0	2.391931735	high	67	Black	II-IV	High	Serous endometrial adenocarcinoma	NA	R1/2	open
TCGA-DF-A2L0	1.432876712	1	2.404228098	high	60	NA	II-IV	High	Endometrioid endometrial adenocarcinoma	NA	NA	open
TCGA-A5-A1OH	3.02739726	0	2.411576398	high	86	White	II-IV	High	Serous endometrial adenocarcinoma	YES	R0	open
TCGA-AJ-A3BD	2.846575342	0	2.427006189	high	57	White	II-IV	High	Serous endometrial adenocarcinoma	NA	R0	open
TCGA-E6-A1LZ	6.591780822	0	2.45229299	high	76	Black	I	High	Serous endometrial adenocarcinoma	NA	R0	open
TCGA-D1-A1NU	1.101369863	0	2.487959386	high	74	White	I	High	Serous endometrial adenocarcinoma	NA	R0	open
TCGA-AP-A05J	3.073972603	0	2.50044944	high	66	White	II-IV	High	Serous endometrial adenocarcinoma	NA	R0	open
TCGA-PG-A917	0.580821918	0	2.512166097	high	74	Black	I	1Low	Endometrioid endometrial adenocarcinoma	NO	R0	open
TCGA-KP-A3W1	0.789041096	0	2.518489294	high	76	NA	I	High	Serous endometrial adenocarcinoma	YES	R0	Minimally Invasive
TCGA-BK-A4ZD	1.38630137	0	2.530957497	high	42	Black	I	High	Endometrioid endometrial adenocarcinoma	NO	R0	Minimally Invasive
TCGA-EY-A2OQ	2.424657534	0	2.532174365	high	61	White	I	High	Endometrioid endometrial adenocarcinoma	NA	R0	Minimally Invasive
TCGA-D1-A15V	3.290410959	0	2.570731135	high	68	White	I	High	Serous endometrial adenocarcinoma	NA	R0	Minimally Invasive
TCGA-A5-A3LP	1.246575342	0	2.642439685	high	74	White	I	High	Serous endometrial adenocarcinoma	NA	R0	Minimally Invasive
TCGA-D1-A0ZZ	1.879452055	0	2.82919146	high	80	White	I	High	Mixed serous and endometrioid	NA	R0	open
TCGA-AJ-A5DW	1.068493151	0	2.851410925	high	56	Black	I	1Low	Endometrioid endometrial adenocarcinoma	NA	R0	NA
TCGA-AP-A0L8	3.980821918	1	2.855223893	high	70	Black	II-IV	High	Serous endometrial adenocarcinoma	NA	R0	open
TCGA-FI-A2F9	4.939726027	0	2.925756269	high	79	White	I	High	Endometrioid endometrial adenocarcinoma	NA	R0	open
TCGA-EY-A210	1.049315068	0	2.991527533	high	82	Black	II-IV	High	Mixed serous and endometrioid	NA	R0	Minimally Invasive
TCGA-BK-A0CC	2.767123288	1	3.0404465	high	69	Black	II-IV	High	Serous endometrial adenocarcinoma	NA	NA	open
TCGA-D1-A16N	2.589041096	0	3.06354304	high	51	White	II-IV	High	Endometrioid endometrial adenocarcinoma	NA	R0	open
TCGA-D1-A2G5	3.073972603	1	3.081021326	high	50	White	I	High	Endometrioid endometrial adenocarcinoma	NA	R0	open
TCGA-AP-A054	1.550684932	1	3.090595289	high	64	White	II-IV	High	Endometrioid endometrial adenocarcinoma	NA	R1/2	open
TCGA-D1-A3DH	1.569863014	0	3.240825399	high	71	White	I	High	Endometrioid endometrial adenocarcinoma	NA	R0	open
TCGA-PG-A6IB	1.775342466	0	3.2674678	high	68	Black	I	High	Serous endometrial adenocarcinoma	NA	R0	open
TCGA-BS-A0U9	7.739726027	0	3.271942085	high	59	Other	II-IV	High	Endometrioid endometrial adenocarcinoma	NA	NA	open
TCGA-D1-A179	1.169863014	1	3.290892065	high	76	White	II-IV	High	Serous endometrial adenocarcinoma	NA	R0	Minimally Invasive
TCGA-EY-A1GR	1.468493151	0	3.334537002	high	67	Black	I	High	Endometrioid endometrial adenocarcinoma	NA	R0	open
TCGA-PG-A915	0.682191781	0	3.359685405	high	60	Black	I	High	Serous endometrial adenocarcinoma	NO	R0	open
TCGA-A5-A2K2	9.849315068	0	3.399469019	high	77	White	I	High	Serous endometrial adenocarcinoma	NA	R0	open
TCGA-FI-A2EX	0.583561644	1	3.523368918	high	58	White	II-IV	High	Serous endometrial adenocarcinoma	NA	R0	open
TCGA-BG-A220	1.189041096	0	3.544229424	high	69	White	I	High	Endometrioid endometrial adenocarcinoma	NA	NA	open
TCGA-AJ-A3BG	1.315068493	1	3.64322936	high	65	White	I	High	Mixed serous and endometrioid	NA	R0	open
TCGA-EO-A3KU	1.854794521	0	3.762679832	high	68	NA	II-IV	High	Serous endometrial adenocarcinoma	NA	R0	Minimally Invasive
TCGA-KP-A3W3	1.810958904	1	3.776273895	high	72	White	I	High	Serous endometrial adenocarcinoma	YES	R0	Minimally Invasive
TCGA-AX-A2HC	2.071232877	1	3.779852426	high	53	Black	II-IV	High	Endometrioid endometrial adenocarcinoma	NA	R0	open
TCGA-AJ-A2QM	2.449315068	0	3.787492505	high	67	White	II-IV	High	Serous endometrial adenocarcinoma	NA	NA	open
TCGA-BG-A3EW	0.942465753	0	3.847548397	high	62	White	II-IV	High	Endometrioid endometrial adenocarcinoma	NA	R0	Minimally Invasive
TCGA-EY-A547	1.493150685	0	3.889646935	high	75	Black	I	High	Endometrioid endometrial adenocarcinoma	YES	R0	Minimally Invasive
TCGA-AP-A053	9.219178082	1	3.940827874	high	90	White	I	High	Endometrioid endometrial adenocarcinoma	NA	R0	open
TCGA-EY-A1G7	0.260273973	1	4.015611726	high	86	White	II-IV	1Low	Endometrioid endometrial adenocarcinoma	NA	R0	Minimally Invasive
TCGA-D1-A16I	0.95890411	1	4.317373201	high	62	White	I	High	Serous endometrial adenocarcinoma	NA	R0	Minimally Invasive
TCGA-AJ-A3QS	1.405479452	0	4.489799307	high	57	Black	II-IV	High	Serous endometrial adenocarcinoma	NA	R0	NA
TCGA-AJ-A3NH	0.849315068	1	4.532193987	high	90	White	I	High	Serous endometrial adenocarcinoma	NA	R0	Minimally Invasive
TCGA-EY-A1GO	1.416438356	1	5.372712	high	65	White	II-IV	1Low	Endometrioid endometrial adenocarcinoma	NA	R0	Minimally Invasive
TCGA-B5-A1MW	0.852054795	1	5.686977617	high	55	White	I	High	Endometrioid endometrial adenocarcinoma	NA	NA	Minimally Invasive
TCGA-EY-A3L3	2.279452055	0	6.411929317	high	82	Black	I	High	Serous endometrial adenocarcinoma	NA	R0	Minimally Invasive
