# Supplementary material for: Identification of EMT-Related Gene Signatures to Predict the Prognosis of Patients With Endometrial Cancer
Source: Front Genet. 2020 Dec 2;11:582274. doi: 10.3389/fgene.2020.582274 (PMC7738567; doi:10.3389/fgene.2020.582274)
Supplement: Supplementary file 1 [file Data_Sheet_1.zip › data-OS.txt]

id	futime	fustat	riskScore	Risk	Age	Race	AJCC	Grade	Histologic_type	Hypertension	Radiotherapy	Margin_status	Surgical_approach
TCGA-AP-A0LM	2.260273973	0	0.168853364	1low	33	Black	II-IV	High	Endometrioid endometrial adenocarcinoma	NA	NA	R0	open
TCGA-AP-A1DH	5.97260274	0	0.172566423	1low	62	White	I	High	Endometrioid endometrial adenocarcinoma	NA	NA	R0	open
TCGA-B5-A0JR	4.742465753	0	0.174647338	1low	73	White	I	High	Endometrioid endometrial adenocarcinoma	NA	NA	NA	Minimally Invasive
TCGA-D1-A174	1.62739726	0	0.179184395	1low	51	White	I	High	Endometrioid endometrial adenocarcinoma	NA	NA	R0	Minimally Invasive
TCGA-AX-A05Z	5.95890411	0	0.200402189	1low	37	NA	II-IV	1Low	Endometrioid endometrial adenocarcinoma	NA	NA	R1/2	Minimally Invasive
TCGA-B5-A11N	5.139726027	0	0.209858955	1low	69	White	I	1Low	Endometrioid endometrial adenocarcinoma	NA	NA	NA	Minimally Invasive
TCGA-BS-A0TA	2.02739726	1	0.227329368	1low	58	Other	II-IV	High	Endometrioid endometrial adenocarcinoma	NA	NA	NA	open
TCGA-AX-A063	6.621917808	0	0.229240094	1low	63	White	I	1Low	Endometrioid endometrial adenocarcinoma	NA	NA	R0	open
TCGA-B5-A0JZ	5.953424658	0	0.239177763	1low	60	White	II-IV	High	Endometrioid endometrial adenocarcinoma	NA	NA	NA	open
TCGA-B5-A0K7	5.295890411	0	0.250056861	1low	64	White	I	1Low	Endometrioid endometrial adenocarcinoma	NA	NA	NA	Minimally Invasive
TCGA-EO-A3AY	3.17260274	0	0.261193503	1low	58	NA	I	High	Endometrioid endometrial adenocarcinoma	NA	NA	R0	Minimally Invasive
TCGA-D1-A16R	0.057534247	0	0.261239691	1low	39	White	I	1Low	Endometrioid endometrial adenocarcinoma	NA	NA	R0	open
TCGA-AX-A06H	2.282191781	0	0.264281747	1low	60	Other	II-IV	1Low	Endometrioid endometrial adenocarcinoma	NA	NA	R1/2	Minimally Invasive
TCGA-A5-A0GR	3.068493151	0	0.266320447	1low	69	Black	I	1Low	Endometrioid endometrial adenocarcinoma	NA	NA	R0	open
TCGA-AP-A1DM	4.657534247	0	0.274442107	1low	60	White	I	1Low	Endometrioid endometrial adenocarcinoma	NA	NA	R0	Minimally Invasive
TCGA-EC-A24G	1.4	0	0.277016771	1low	57	White	II-IV	High	Endometrioid endometrial adenocarcinoma	NA	NA	R0	NA
TCGA-BS-A0U7	2.561643836	1	0.293501698	1low	63	White	I	1Low	Endometrioid endometrial adenocarcinoma	NA	NA	R0	open
TCGA-B5-A0K0	4.049315068	0	0.298700455	1low	48	White	I	1Low	Endometrioid endometrial adenocarcinoma	NA	NA	NA	Minimally Invasive
TCGA-AX-A0IZ	3.652054795	0	0.299773912	1low	53	White	I	High	Endometrioid endometrial adenocarcinoma	NA	NA	R0	open
TCGA-AP-A0LL	6.997260274	0	0.302954225	1low	56	White	I	1Low	Endometrioid endometrial adenocarcinoma	NA	NA	R0	open
TCGA-A5-A0G1	8.906849315	1	0.314578013	1low	67	White	I	High	Serous endometrial adenocarcinoma	NA	NA	R0	open
TCGA-5S-A9Q8	0.857534247	0	0.315213045	1low	51	Black	II-IV	1Low	Endometrioid endometrial adenocarcinoma	NO	NO	R0	open
TCGA-EY-A1GC	4.512328767	0	0.315444237	1low	62	White	I	High	Endometrioid endometrial adenocarcinoma	NA	NA	R0	Minimally Invasive
TCGA-AP-A0LE	9.197260274	0	0.316441388	1low	57	White	I	High	Endometrioid endometrial adenocarcinoma	NA	NA	R0	open
TCGA-EY-A1GE	2.030136986	0	0.320365845	1low	67	White	I	1Low	Endometrioid endometrial adenocarcinoma	NA	NA	R0	Minimally Invasive
TCGA-A5-A2K3	5.512328767	0	0.321445067	1low	68	White	I	High	Serous endometrial adenocarcinoma	NA	NA	R0	open
TCGA-A5-A0GB	2.731506849	0	0.32236921	1low	65	White	I	High	Endometrioid endometrial adenocarcinoma	NA	NA	R0	open
TCGA-B5-A11H	7.361643836	0	0.324497383	1low	67	White	II-IV	1Low	Endometrioid endometrial adenocarcinoma	NA	NA	NA	open
TCGA-D1-A16Q	0.887671233	0	0.32577764	1low	54	White	II-IV	1Low	Endometrioid endometrial adenocarcinoma	NA	NA	R0	open
TCGA-BG-A0MO	3.58630137	0	0.327748222	1low	63	White	I	1Low	Endometrioid endometrial adenocarcinoma	NA	NA	R0	open
TCGA-AX-A0J0	3.342465753	0	0.330695832	1low	47	White	I	1Low	Endometrioid endometrial adenocarcinoma	NA	NA	R0	open
TCGA-B5-A0JX	4.895890411	0	0.33237823	1low	62	White	I	High	Endometrioid endometrial adenocarcinoma	NA	NA	NA	Minimally Invasive
TCGA-A5-A0GA	1.487671233	1	0.334351728	1low	67	White	II-IV	High	Endometrioid endometrial adenocarcinoma	NA	NA	R0	open
TCGA-AJ-A3EK	1.221917808	0	0.341319705	1low	53	White	I	High	Endometrioid endometrial adenocarcinoma	NA	NA	NA	Minimally Invasive
TCGA-A5-A0GX	5.720547945	0	0.341497818	1low	53	White	I	1Low	Endometrioid endometrial adenocarcinoma	NA	NA	R0	open
TCGA-D1-A16B	3.030136986	0	0.342483388	1low	64	White	I	1Low	Endometrioid endometrial adenocarcinoma	NA	NA	R0	Minimally Invasive
TCGA-BS-A0UJ	6.865753425	0	0.345553959	1low	68	Other	I	1Low	Endometrioid endometrial adenocarcinoma	NA	NA	R0	open
TCGA-BG-A0W1	4.402739726	0	0.346820769	1low	89	White	II-IV	1Low	Endometrioid endometrial adenocarcinoma	NA	NA	R0	open
TCGA-BS-A0UF	7.153424658	0	0.35469908	1low	65	Other	I	High	Endometrioid endometrial adenocarcinoma	NA	NA	R0	open
TCGA-4E-A92E	0.035616438	0	0.355252948	1low	54	Black	I	1Low	Endometrioid endometrial adenocarcinoma	NO	NA	R0	open
TCGA-B5-A0JY	5.77260274	0	0.356662138	1low	50	White	II-IV	High	Endometrioid endometrial adenocarcinoma	NA	NA	NA	open
TCGA-BG-A0M8	5.534246575	0	0.359572402	1low	50	White	I	High	Endometrioid endometrial adenocarcinoma	NA	NA	R0	open
TCGA-BS-A0TI	5.156164384	0	0.36467669	1low	64	White	I	High	Endometrioid endometrial adenocarcinoma	NA	NA	R0	open
TCGA-D1-A16O	2.802739726	0	0.365799354	1low	44	White	I	1Low	Endometrioid endometrial adenocarcinoma	NA	NA	R0	open
TCGA-AJ-A3BK	2.824657534	0	0.368088947	1low	68	White	I	High	Endometrioid endometrial adenocarcinoma	NA	NA	R0	Minimally Invasive
TCGA-BG-A0VT	4.295890411	0	0.368955823	1low	56	White	II-IV	1Low	Endometrioid endometrial adenocarcinoma	NA	NA	R0	Minimally Invasive
TCGA-DF-A2KU	8.402739726	0	0.369063297	1low	NA	NA	I	High	Endometrioid endometrial adenocarcinoma	NA	YES	NA	open
TCGA-DI-A1BY	3.052054795	0	0.369339707	1low	63	White	II-IV	1Low	Endometrioid endometrial adenocarcinoma	NA	NA	R0	NA
TCGA-AJ-A23O	0.854794521	1	0.37152518	1low	69	White	I	High	Endometrioid endometrial adenocarcinoma	NA	NA	R0	NA
TCGA-AJ-A3NE	1.720547945	0	0.372899019	1low	46	White	I	High	Endometrioid endometrial adenocarcinoma	NA	NA	R0	Minimally Invasive
TCGA-FI-A2F4	6.109589041	0	0.37749621	1low	64	Black	I	High	Endometrioid endometrial adenocarcinoma	NA	NA	R0	open
TCGA-BG-A0MU	1.690410959	0	0.381470687	1low	78	White	II-IV	1Low	Endometrioid endometrial adenocarcinoma	NA	NA	R0	open
TCGA-B5-A11G	9.446575342	0	0.383550773	1low	71	Black	I	1Low	Endometrioid endometrial adenocarcinoma	NA	NA	NA	open
TCGA-E6-A2P9	3.797260274	0	0.385676489	1low	65	White	I	High	Endometrioid endometrial adenocarcinoma	NA	NA	NA	Minimally Invasive
TCGA-D1-A16X	0.304109589	0	0.387480135	1low	54	White	I	1Low	Endometrioid endometrial adenocarcinoma	NA	NA	R0	open
TCGA-B5-A0K6	5.350684932	0	0.391866263	1low	58	White	I	1Low	Endometrioid endometrial adenocarcinoma	NA	NA	NA	Minimally Invasive
TCGA-A5-A0GN	5.043835616	0	0.395012918	1low	65	White	I	1Low	Endometrioid endometrial adenocarcinoma	NA	NA	R0	open
TCGA-E6-A1LX	1.947945205	0	0.395982041	1low	40	White	I	High	Endometrioid endometrial adenocarcinoma	NA	NA	R0	open
TCGA-D1-A0ZQ	0.712328767	0	0.405051831	1low	90	White	I	1Low	Endometrioid endometrial adenocarcinoma	NA	NA	R0	Minimally Invasive
TCGA-D1-A17C	0.082191781	0	0.408838117	1low	78	White	I	1Low	Endometrioid endometrial adenocarcinoma	NA	NA	R0	Minimally Invasive
TCGA-BS-A0VI	7.249315068	0	0.409887911	1low	58	White	II-IV	High	Endometrioid endometrial adenocarcinoma	NA	NA	R0	open
TCGA-AP-A0LT	4.101369863	0	0.410458749	1low	57	White	II-IV	1Low	Endometrioid endometrial adenocarcinoma	NA	NA	R0	Minimally Invasive
TCGA-D1-A0ZN	1.402739726	0	0.416601737	1low	60	White	I	1Low	Endometrioid endometrial adenocarcinoma	NA	NA	R0	open
TCGA-BK-A13C	2.082191781	0	0.419576803	1low	47	Black	I	1Low	Endometrioid endometrial adenocarcinoma	NA	NA	R0	Minimally Invasive
TCGA-BG-A18B	1.287671233	0	0.42221935	1low	53	White	I	1Low	Endometrioid endometrial adenocarcinoma	NA	NA	NA	open
TCGA-B5-A11U	1.394520548	0	0.42596144	1low	74	Black	II-IV	High	Endometrioid endometrial adenocarcinoma	NA	NA	NA	Minimally Invasive
TCGA-BG-A0M2	1.745205479	0	0.427203271	1low	62	White	I	1Low	Endometrioid endometrial adenocarcinoma	NA	NA	R0	Minimally Invasive
TCGA-D1-A17N	0.126027397	0	0.428107106	1low	46	NA	I	1Low	Endometrioid endometrial adenocarcinoma	NA	NA	R0	open
TCGA-D1-A163	2.715068493	0	0.431686538	1low	50	White	II-IV	1Low	Endometrioid endometrial adenocarcinoma	NA	NA	R0	open
TCGA-BS-A0V7	5.298630137	0	0.436560527	1low	48	Other	I	1Low	Endometrioid endometrial adenocarcinoma	NA	NA	R0	open
TCGA-D1-A17F	0.106849315	0	0.437903002	1low	68	White	I	1Low	Endometrioid endometrial adenocarcinoma	NA	NA	R0	Minimally Invasive
TCGA-EY-A1GL	2.778082192	0	0.443039106	1low	51	White	II-IV	1Low	Endometrioid endometrial adenocarcinoma	NA	NA	R0	open
TCGA-D1-A17S	2.024657534	0	0.444136338	1low	59	White	I	1Low	Endometrioid endometrial adenocarcinoma	NA	NA	R0	open
TCGA-EO-A3B0	3.868493151	0	0.447747053	1low	43	Other	II-IV	High	Endometrioid endometrial adenocarcinoma	NA	NA	NA	open
TCGA-AJ-A3OK	1.328767123	0	0.451068892	1low	73	White	I	High	Serous endometrial adenocarcinoma	NA	NA	R0	Minimally Invasive
TCGA-AP-A1DK	7.580821918	0	0.452335869	1low	53	White	I	High	Endometrioid endometrial adenocarcinoma	NA	NA	R0	Minimally Invasive
TCGA-D1-A15Z	0.15890411	1	0.457313932	1low	72	White	I	1Low	Endometrioid endometrial adenocarcinoma	NA	NA	R0	open
TCGA-EY-A2OP	2.58630137	0	0.458430298	1low	63	White	I	High	Endometrioid endometrial adenocarcinoma	NA	NA	R0	Minimally Invasive
TCGA-AX-A1CI	7.123287671	0	0.462764035	1low	61	White	I	1Low	Endometrioid endometrial adenocarcinoma	NA	NA	R0	open
TCGA-BS-A0V4	4.95890411	0	0.463592392	1low	56	White	I	1Low	Endometrioid endometrial adenocarcinoma	NA	NA	NA	open
TCGA-AP-A1E0	5.019178082	0	0.464415803	1low	40	White	II-IV	1Low	Endometrioid endometrial adenocarcinoma	NA	NA	R0	Minimally Invasive
TCGA-D1-A0ZU	2.389041096	0	0.466806521	1low	34	White	I	1Low	Endometrioid endometrial adenocarcinoma	NA	NA	R0	Minimally Invasive
TCGA-DF-A2KZ	2.263013699	0	0.472228022	1low	87	NA	I	High	Endometrioid endometrial adenocarcinoma	NA	YES	NA	open
TCGA-B5-A11X	1.632876712	0	0.472812489	1low	66	Black	II-IV	High	Endometrioid endometrial adenocarcinoma	NA	NA	NA	open
TCGA-EY-A215	1.57260274	0	0.475966918	1low	60	White	I	High	Endometrioid endometrial adenocarcinoma	NA	NA	R0	Minimally Invasive
TCGA-AP-A05P	1.742465753	0	0.477611543	1low	54	Other	I	1Low	Endometrioid endometrial adenocarcinoma	NA	NA	R0	Minimally Invasive
TCGA-BK-A0CB	2.991780822	0	0.478084601	1low	60	White	II-IV	1Low	Endometrioid endometrial adenocarcinoma	NA	NA	R0	open
TCGA-AX-A064	4.156164384	0	0.478296244	1low	81	White	II-IV	1Low	Endometrioid endometrial adenocarcinoma	NA	NA	NA	open
TCGA-A5-A0GI	7.347945205	0	0.486333901	1low	63	White	I	1Low	Endometrioid endometrial adenocarcinoma	NA	NA	R0	open
TCGA-EO-A22R	5.145205479	0	0.489836201	1low	56	NA	I	High	Endometrioid endometrial adenocarcinoma	NA	NA	R0	open
TCGA-B5-A5OC	3.421917808	0	0.490436508	1low	71	Black	II-IV	High	Endometrioid endometrial adenocarcinoma	NA	YES	R1/2	NA
TCGA-BS-A0U8	8.117808219	0	0.497143981	1low	55	White	II-IV	1Low	Endometrioid endometrial adenocarcinoma	NA	NA	NA	open
TCGA-B5-A1MV	4.287671233	0	0.498330661	1low	84	White	I	1Low	Endometrioid endometrial adenocarcinoma	NA	NA	NA	open
TCGA-AJ-A3EL	1.873972603	0	0.498976584	1low	47	Other	I	High	Endometrioid endometrial adenocarcinoma	NA	NA	R0	Minimally Invasive
TCGA-B5-A11V	1.630136986	0	0.50139175	1low	64	Black	I	1Low	Endometrioid endometrial adenocarcinoma	NA	NA	NA	Minimally Invasive
TCGA-D1-A169	3.109589041	0	0.501479734	1low	63	White	II-IV	1Low	Endometrioid endometrial adenocarcinoma	NA	NA	R0	Minimally Invasive
TCGA-EO-A22X	4.8	0	0.502790136	1low	36	NA	II-IV	High	Endometrioid endometrial adenocarcinoma	NA	NA	R0	Minimally Invasive
TCGA-A5-A0GP	3.879452055	0	0.503256521	1low	58	Other	I	1Low	Endometrioid endometrial adenocarcinoma	NA	NA	R0	open
TCGA-KP-A3W0	1.106849315	0	0.505339541	1low	72	NA	I	High	Serous endometrial adenocarcinoma	YES	YES	R0	Minimally Invasive
TCGA-PG-A916	1.430136986	0	0.506671529	1low	70	Black	I	1Low	Endometrioid endometrial adenocarcinoma	YES	NO	R0	open
TCGA-B5-A0JV	7.167123288	0	0.508499021	1low	63	Black	I	1Low	Endometrioid endometrial adenocarcinoma	NA	NA	NA	Minimally Invasive
TCGA-BG-A0MI	1.956164384	1	0.5141152	1low	83	White	I	1Low	Endometrioid endometrial adenocarcinoma	NA	NA	R0	open
TCGA-BG-A0M3	2.934246575	0	0.515292759	1low	74	White	I	1Low	Endometrioid endometrial adenocarcinoma	NA	NA	R0	open
TCGA-A5-A0GQ	6.156164384	0	0.516485415	1low	76	White	I	1Low	Endometrioid endometrial adenocarcinoma	NA	NA	R0	open
TCGA-AJ-A2QK	1.761643836	0	0.518708424	1low	65	White	I	High	Endometrioid endometrial adenocarcinoma	NA	NA	R0	NA
TCGA-AP-A0LF	7.832876712	0	0.520489818	1low	82	White	II-IV	High	Endometrioid endometrial adenocarcinoma	NA	NA	R1/2	open
TCGA-A5-A0G5	3.084931507	0	0.521436738	1low	73	Black	I	High	Serous endometrial adenocarcinoma	NA	NA	R0	open
TCGA-BS-A0UA	9.575342466	0	0.525413996	1low	68	White	I	1Low	Endometrioid endometrial adenocarcinoma	NA	NA	R0	open
TCGA-AX-A0IS	5.090410959	1	0.527524402	1low	52	White	I	1Low	Endometrioid endometrial adenocarcinoma	NA	NA	R1/2	Minimally Invasive
TCGA-AP-A0LJ	3.893150685	0	0.532781606	1low	42	White	I	1Low	Endometrioid endometrial adenocarcinoma	NA	NA	R0	open
TCGA-AP-A0LS	7.956164384	0	0.535948496	1low	63	White	I	1Low	Endometrioid endometrial adenocarcinoma	NA	NA	R0	Minimally Invasive
TCGA-AX-A0J1	6.449315068	0	0.540556249	1low	80	White	I	1Low	Endometrioid endometrial adenocarcinoma	NA	NA	R0	open
TCGA-QF-A5YT	3.328767123	0	0.540698307	1low	57	Black	II-IV	1Low	Endometrioid endometrial adenocarcinoma	NO	YES	R0	Minimally Invasive
TCGA-BS-A0UM	7.243835616	0	0.540940053	1low	64	White	I	1Low	Endometrioid endometrial adenocarcinoma	NA	NA	R0	open
TCGA-AX-A062	3.832876712	0	0.541592913	1low	53	White	I	1Low	Endometrioid endometrial adenocarcinoma	NA	NA	R0	open
TCGA-A5-A0GU	2.356164384	0	0.541694703	1low	58	White	I	1Low	Endometrioid endometrial adenocarcinoma	NA	NA	R0	open
TCGA-B5-A11S	6.106849315	0	0.553555494	1low	63	White	I	1Low	Endometrioid endometrial adenocarcinoma	NA	NA	NA	Minimally Invasive
TCGA-AX-A060	2.945205479	0	0.554796238	1low	77	Other	I	High	Endometrioid endometrial adenocarcinoma	NA	NA	R1/2	open
TCGA-BG-A0VV	4.254794521	0	0.558253736	1low	53	White	I	1Low	Endometrioid endometrial adenocarcinoma	NA	NA	R0	open
TCGA-BS-A0UL	6.797260274	0	0.559213031	1low	54	Other	I	1Low	Endometrioid endometrial adenocarcinoma	NA	NA	R0	open
TCGA-AP-A056	7.17260274	0	0.560790648	1low	64	White	II-IV	High	Endometrioid endometrial adenocarcinoma	NA	NA	R0	open
TCGA-D1-A1NZ	1.501369863	0	0.56507092	1low	60	White	I	1Low	Endometrioid endometrial adenocarcinoma	NA	NA	R0	open
TCGA-EC-A1QX	0.61369863	0	0.569317804	1low	71	White	I	High	Endometrioid endometrial adenocarcinoma	NA	NA	R0	NA
TCGA-BG-A0LW	1.550684932	0	0.569456397	1low	47	White	I	1Low	Endometrioid endometrial adenocarcinoma	NA	NA	R0	open
TCGA-D1-A177	1.501369863	0	0.571130436	1low	70	White	I	1Low	Endometrioid endometrial adenocarcinoma	NA	NA	R0	Minimally Invasive
TCGA-AJ-A8CT	0.224657534	0	0.576517073	1low	58	Black	I	1Low	Endometrioid endometrial adenocarcinoma	NA	NA	R0	Minimally Invasive
TCGA-D1-A17A	0.131506849	0	0.57832153	1low	59	White	II-IV	High	Endometrioid endometrial adenocarcinoma	NA	NA	R0	open
TCGA-A5-A0GV	4.501369863	0	0.585094264	1low	67	White	I	1Low	Endometrioid endometrial adenocarcinoma	NA	NA	R0	open
TCGA-A5-A0R9	2.052054795	0	0.585440342	1low	51	White	I	1Low	Endometrioid endometrial adenocarcinoma	NA	NA	R0	open
TCGA-B5-A1MX	4.035616438	0	0.585863174	1low	47	White	I	High	Endometrioid endometrial adenocarcinoma	NA	NA	NA	Minimally Invasive
TCGA-B5-A11M	3.731506849	0	0.586616907	1low	43	White	I	1Low	Endometrioid endometrial adenocarcinoma	NA	NA	NA	open
TCGA-EY-A1GK	1.898630137	0	0.588426577	1low	74	White	I	High	Endometrioid endometrial adenocarcinoma	NA	NA	R0	Minimally Invasive
TCGA-A5-A0GG	10.30684932	0	0.588452402	1low	76	Black	I	1Low	Endometrioid endometrial adenocarcinoma	NA	NA	R0	open
TCGA-BG-A0VW	4.334246575	0	0.594409738	1low	77	White	I	1Low	Endometrioid endometrial adenocarcinoma	NA	NA	R0	open
TCGA-AX-A06L	5.054794521	0	0.598559629	1low	63	White	I	1Low	Endometrioid endometrial adenocarcinoma	NA	NA	R1/2	open
TCGA-B5-A0JS	7.197260274	0	0.599225694	1low	54	White	I	1Low	Endometrioid endometrial adenocarcinoma	NA	NA	NA	Minimally Invasive
TCGA-B5-A1MZ	4.378082192	0	0.60203124	1low	54	White	I	1Low	Endometrioid endometrial adenocarcinoma	NA	NA	NA	Minimally Invasive
TCGA-BG-A186	1.147945205	0	0.608149934	1low	61	Black	II-IV	1Low	Endometrioid endometrial adenocarcinoma	NA	NA	NA	open
TCGA-AJ-A2QL	1.649315068	0	0.608955099	1low	60	White	II-IV	High	Endometrioid endometrial adenocarcinoma	NA	NA	NA	Minimally Invasive
TCGA-AP-A0LN	6.876712329	0	0.609916477	1low	56	Black	I	1Low	Endometrioid endometrial adenocarcinoma	NA	NA	R0	open
TCGA-BS-A0UT	6.060273973	0	0.613504447	1low	62	Other	II-IV	1Low	Endometrioid endometrial adenocarcinoma	NA	NA	R0	open
TCGA-AX-A3G3	0.115068493	0	0.615836101	1low	58	White	II-IV	High	Serous endometrial adenocarcinoma	NA	NA	NA	open
TCGA-D1-A17Q	0.147945205	0	0.618343667	1low	54	White	I	1Low	Endometrioid endometrial adenocarcinoma	NA	NA	R0	Minimally Invasive
TCGA-FI-A2CX	5.564383562	0	0.618641005	1low	82	White	I	High	Endometrioid endometrial adenocarcinoma	NA	NA	R0	Minimally Invasive
TCGA-D1-A162	3.136986301	0	0.622026627	1low	69	White	I	1Low	Endometrioid endometrial adenocarcinoma	NA	NA	R0	open
TCGA-EO-A3AU	4.22739726	0	0.62535202	1low	72	NA	II-IV	High	Endometrioid endometrial adenocarcinoma	NA	NA	NA	Minimally Invasive
TCGA-EO-A3AV	2.928767123	0	0.625785749	1low	51	NA	II-IV	High	Endometrioid endometrial adenocarcinoma	NA	NA	R0	Minimally Invasive
TCGA-DF-A2KV	7.443835616	0	0.626150379	1low	55	NA	I	High	Endometrioid endometrial adenocarcinoma	NA	NA	NA	open
TCGA-A5-AB3J	1.402739726	0	0.626917859	1low	52	Black	II-IV	1Low	Endometrioid endometrial adenocarcinoma	YES	YES	R0	open
TCGA-B5-A121	1.380821918	0	0.633897291	1low	57	White	II-IV	1Low	Endometrioid endometrial adenocarcinoma	NA	NA	NA	Minimally Invasive
TCGA-A5-A0GM	5.043835616	0	0.636136226	1low	53	White	I	1Low	Endometrioid endometrial adenocarcinoma	NA	NA	R0	open
TCGA-D1-A17T	0.194520548	0	0.637003469	1low	67	White	I	1Low	Endometrioid endometrial adenocarcinoma	NA	NA	R0	Minimally Invasive
TCGA-AX-A3GB	1.205479452	0	0.638714377	1low	73	White	I	High	Endometrioid endometrial adenocarcinoma	NA	NA	R0	open
TCGA-BK-A13B	2.646575342	0	0.639644237	1low	58	Black	I	High	Endometrioid endometrial adenocarcinoma	NA	NA	NA	NA
TCGA-BG-A0MA	0.893150685	1	0.640551675	1low	60	White	I	High	Endometrioid endometrial adenocarcinoma	NA	NA	R0	open
TCGA-EY-A5W2	1.41369863	0	0.643658826	1low	72	Black	I	High	Endometrioid endometrial adenocarcinoma	YES	YES	R0	Minimally Invasive
TCGA-AP-A1E1	3.821917808	0	0.64490017	1low	74	White	I	1Low	Endometrioid endometrial adenocarcinoma	NA	NA	R0	Minimally Invasive
TCGA-D1-A17M	0.852054795	0	0.645641188	1low	56	White	II-IV	1Low	Endometrioid endometrial adenocarcinoma	NA	NA	R0	Minimally Invasive
TCGA-DF-A2L0	2.15890411	1	0.647779812	1low	60	NA	II-IV	High	Endometrioid endometrial adenocarcinoma	NA	NA	NA	open
TCGA-EY-A1GI	1.945205479	0	0.648130541	1low	52	White	I	1Low	Endometrioid endometrial adenocarcinoma	NA	NA	R0	open
TCGA-A5-A0GD	9.378082192	1	0.649196168	1low	75	White	I	1Low	Endometrioid endometrial adenocarcinoma	NA	NA	R0	open
TCGA-DI-A1BU	3.273972603	0	0.649762991	1low	55	White	II-IV	High	Mixed serous and endometrioid	NA	NA	R0	NA
TCGA-AP-A0LP	5.136986301	0	0.6508322	1low	76	White	I	1Low	Endometrioid endometrial adenocarcinoma	NA	NA	R0	open
TCGA-AX-A1CE	2.84109589	0	0.650918855	1low	60	White	I	High	Endometrioid endometrial adenocarcinoma	NA	NA	R0	Minimally Invasive
TCGA-BS-A0T9	3.912328767	1	0.651441727	1low	39	Other	II-IV	High	Endometrioid endometrial adenocarcinoma	NA	NA	R1/2	open
TCGA-QS-A5YQ	2.079452055	0	0.657154045	1low	55	Black	II-IV	1Low	Endometrioid endometrial adenocarcinoma	NO	YES	R0	Minimally Invasive
TCGA-A5-A0GJ	5.479452055	0	0.659389308	1low	44	White	I	1Low	Endometrioid endometrial adenocarcinoma	NA	NA	R0	open
TCGA-B5-A11Y	1.534246575	0	0.660148351	1low	59	White	I	1Low	Endometrioid endometrial adenocarcinoma	NA	NA	NA	Minimally Invasive
TCGA-DI-A0WH	1.35890411	0	0.667670968	1low	64	White	I	High	Endometrioid endometrial adenocarcinoma	NA	NA	R0	NA
TCGA-AJ-A8CV	2.926027397	0	0.670415484	1low	58	Black	I	1Low	Endometrioid endometrial adenocarcinoma	NA	NA	R0	Minimally Invasive
TCGA-BG-A0W2	4.715068493	0	0.670431965	1low	57	White	I	1Low	Endometrioid endometrial adenocarcinoma	NA	NA	NA	open
TCGA-EY-A1GD	4.490410959	0	0.673681389	1low	51	Black	I	1Low	Endometrioid endometrial adenocarcinoma	NA	NA	R0	Minimally Invasive
TCGA-AP-A05O	1.052054795	0	0.673899042	1low	68	White	I	High	Endometrioid endometrial adenocarcinoma	NA	NA	R0	Minimally Invasive
TCGA-QS-A5YR	1.969863014	0	0.675602757	1low	61	Black	II-IV	1Low	Endometrioid endometrial adenocarcinoma	YES	NO	NA	Minimally Invasive
TCGA-BG-A0LX	1.682191781	0	0.6789749	1low	57	White	I	1Low	Endometrioid endometrial adenocarcinoma	NA	NA	R0	open
TCGA-AP-A05N	1.989041096	1	0.67960335	1low	58	White	I	1Low	Endometrioid endometrial adenocarcinoma	NA	NA	R0	Minimally Invasive
TCGA-AX-A0IU	2.978082192	0	0.682819425	1low	79	Black	II-IV	High	Serous endometrial adenocarcinoma	NA	NA	R0	open
TCGA-BG-A0VX	2.857534247	0	0.683286705	1low	58	White	I	1Low	Endometrioid endometrial adenocarcinoma	NA	NA	NA	open
TCGA-AX-A3G8	0.098630137	0	0.683393568	1low	76	White	I	High	Endometrioid endometrial adenocarcinoma	NA	NA	NA	open
TCGA-SL-A6J9	0.005479452	0	0.685320523	1low	73	Black	I	High	Endometrioid endometrial adenocarcinoma	YES	NA	NA	open
TCGA-BG-A0VZ	4.38630137	0	0.687039193	1low	58	White	II-IV	1Low	Endometrioid endometrial adenocarcinoma	NA	NA	R0	open
TCGA-D1-A101	0.145205479	0	0.687741507	1low	60	White	I	1Low	Endometrioid endometrial adenocarcinoma	NA	NA	NA	Minimally Invasive
TCGA-BG-A0M4	5.936986301	0	0.688611401	1low	60	White	I	High	Endometrioid endometrial adenocarcinoma	NA	NA	R0	Minimally Invasive
TCGA-D1-A17B	0.583561644	0	0.690194003	1low	69	White	I	1Low	Endometrioid endometrial adenocarcinoma	NA	NA	R0	Minimally Invasive
TCGA-AX-A2HA	6.780821918	0	0.694007323	1low	35	White	I	High	Endometrioid endometrial adenocarcinoma	NA	NA	R0	open
TCGA-D1-A0ZO	1.649315068	0	0.699631469	1low	75	White	I	1Low	Endometrioid endometrial adenocarcinoma	NA	NA	R0	Minimally Invasive
TCGA-BG-A0M0	1.610958904	0	0.701304498	1low	66	White	I	1Low	Endometrioid endometrial adenocarcinoma	NA	NA	R0	Minimally Invasive
TCGA-BS-A0U5	8.04109589	0	0.710595032	1low	76	White	I	1Low	Endometrioid endometrial adenocarcinoma	NA	NA	R0	open
TCGA-EO-A22T	5.575342466	0	0.71152498	1low	56	Other	II-IV	High	Endometrioid endometrial adenocarcinoma	NA	NA	R0	open
TCGA-AP-A1DR	4.095890411	0	0.714013603	1low	59	Black	II-IV	1Low	Endometrioid endometrial adenocarcinoma	NA	NA	R0	Minimally Invasive
TCGA-AX-A05S	1.131506849	1	0.714965525	1low	81	White	II-IV	High	Endometrioid endometrial adenocarcinoma	NA	NA	R1/2	open
TCGA-D1-A0ZV	1.994520548	0	0.716898244	1low	58	White	I	1Low	Endometrioid endometrial adenocarcinoma	NA	NA	R0	open
TCGA-AX-A2HG	3.18630137	0	0.722918093	1low	56	White	I	High	Endometrioid endometrial adenocarcinoma	NA	NA	R1/2	open
TCGA-FI-A2EY	2.410958904	1	0.723380189	1low	63	White	II-IV	High	Serous endometrial adenocarcinoma	NA	NA	R0	open
TCGA-D1-A1NY	1.405479452	0	0.724446293	1low	67	White	I	High	Endometrioid endometrial adenocarcinoma	NA	NA	R0	open
TCGA-D1-A165	0.054794521	0	0.726784348	1low	64	White	II-IV	1Low	Endometrioid endometrial adenocarcinoma	NA	NA	R0	Minimally Invasive
TCGA-KJ-A3U4	3	0	0.732558392	1low	55	White	I	1Low	Serous endometrial adenocarcinoma	NA	NA	R0	open
TCGA-AJ-A2QO	2.863013699	1	0.732795282	1low	85	White	I	High	Endometrioid endometrial adenocarcinoma	NA	NA	NA	Minimally Invasive
TCGA-BS-A0V8	6.969863014	0	0.739337112	1low	68	Other	II-IV	1Low	Endometrioid endometrial adenocarcinoma	NA	NA	R1/2	open
TCGA-AX-A2H8	5.098630137	0	0.739693766	1low	64	White	I	High	Endometrioid endometrial adenocarcinoma	NA	NA	R0	open
TCGA-D1-A161	2.443835616	0	0.746213479	1low	78	White	I	1Low	Endometrioid endometrial adenocarcinoma	NA	NA	R0	Minimally Invasive
TCGA-BK-A6W4	0.821917808	0	0.748897609	1low	62	Black	I	1Low	Endometrioid endometrial adenocarcinoma	YES	YES	R0	NA
TCGA-QS-A744	1.235616438	0	0.7490056	1low	86	Black	II-IV	1Low	Endometrioid endometrial adenocarcinoma	YES	NO	R0	Minimally Invasive
TCGA-A5-A0GE	8.780821918	0	0.74933198	1low	38	Other	I	1Low	Endometrioid endometrial adenocarcinoma	NA	NA	R0	open
TCGA-BG-A0MH	5.287671233	0	0.751608995	1low	61	White	I	1Low	Endometrioid endometrial adenocarcinoma	NA	NA	NA	open
TCGA-EY-A549	1.657534247	0	0.757944541	1low	78	Black	I	High	Endometrioid endometrial adenocarcinoma	YES	YES	R0	Minimally Invasive
TCGA-AP-A0LI	8.142465753	0	0.760970233	1low	67	Black	II-IV	High	Serous endometrial adenocarcinoma	NA	NA	R1/2	open
TCGA-BK-A0C9	2.991780822	0	0.76403384	1low	57	White	I	1Low	Endometrioid endometrial adenocarcinoma	NA	NA	R0	open
TCGA-DF-A2KN	0.183561644	0	0.76434098	1low	NA	NA	I	High	Endometrioid endometrial adenocarcinoma	NA	NA	NA	NA
TCGA-AJ-A3NC	3.082191781	0	0.76489276	1low	63	White	I	High	Endometrioid endometrial adenocarcinoma	NA	NA	R0	Minimally Invasive
TCGA-D1-A17U	1.909589041	0	0.765615835	1low	53	White	II-IV	1Low	Endometrioid endometrial adenocarcinoma	NA	NA	R0	open
TCGA-BG-A0YU	1.235616438	0	0.767638565	1low	37	White	I	1Low	Endometrioid endometrial adenocarcinoma	NA	NA	NA	open
TCGA-B5-A1MR	18.79178082	0	0.770010308	1low	65	White	II-IV	High	Endometrioid endometrial adenocarcinoma	NA	NA	NA	open
TCGA-AX-A1C4	1.106849315	0	0.772245681	1low	52	White	I	1Low	Endometrioid endometrial adenocarcinoma	NA	NA	R1/2	open
TCGA-B5-A11J	4.536986301	0	0.772290766	1low	64	White	I	1Low	Endometrioid endometrial adenocarcinoma	NA	NA	NA	open
TCGA-AP-A0LD	9.832876712	0	0.779148922	1low	63	White	I	High	Endometrioid endometrial adenocarcinoma	NA	NA	R0	open
TCGA-AJ-A5DV	1.860273973	0	0.782755763	1low	65	Black	I	High	Endometrioid endometrial adenocarcinoma	YES	NA	NA	NA
TCGA-EY-A214	1.2	0	0.78859808	1low	66	White	II-IV	High	Endometrioid endometrial adenocarcinoma	NA	NA	R0	Minimally Invasive
TCGA-AX-A2HH	1.479452055	0	0.791546564	1low	60	White	I	High	Endometrioid endometrial adenocarcinoma	NA	NA	R1/2	open
TCGA-AP-A1DV	0.55890411	0	0.794040891	1low	59	White	II-IV	High	Endometrioid endometrial adenocarcinoma	NA	NA	R0	open
TCGA-B5-A1MU	4.24109589	1	0.794496241	1low	79	White	II-IV	High	Serous endometrial adenocarcinoma	NA	NA	NA	open
TCGA-B5-A3F9	11.38356164	0	0.794969156	1low	56	Black	I	High	Endometrioid endometrial adenocarcinoma	NA	NA	NA	Minimally Invasive
TCGA-B5-A11L	6.136986301	1	0.799728447	1low	71	White	I	1Low	Endometrioid endometrial adenocarcinoma	NA	NA	NA	Minimally Invasive
TCGA-BS-A0TD	6.517808219	0	0.800832475	1low	65	Other	I	1Low	Endometrioid endometrial adenocarcinoma	NA	NA	R0	open
TCGA-BS-A0TJ	5.665753425	0	0.804033564	1low	59	Other	I	High	Endometrioid endometrial adenocarcinoma	NA	NA	R0	open
TCGA-A5-A7WJ	0.934246575	0	0.804351256	1low	64	Black	I	1Low	Endometrioid endometrial adenocarcinoma	YES	NO	R0	Minimally Invasive
TCGA-AJ-A8CW	0.010958904	0	0.807076694	1low	64	Black	I	1Low	Endometrioid endometrial adenocarcinoma	NA	NA	R0	open
TCGA-B5-A0K1	3.04109589	0	0.807159289	1low	69	White	I	1Low	Endometrioid endometrial adenocarcinoma	NA	NA	NA	open
TCGA-BG-A0MG	4.046575342	0	0.807741675	1low	73	White	I	1Low	Endometrioid endometrial adenocarcinoma	NA	NA	R0	open
TCGA-BG-A18C	1.287671233	0	0.808379504	1low	72	White	I	1Low	Endometrioid endometrial adenocarcinoma	NA	NA	NA	Minimally Invasive
TCGA-EY-A1GP	1.569863014	0	0.813401766	1low	54	Black	I	1Low	Endometrioid endometrial adenocarcinoma	NA	NA	R0	Minimally Invasive
TCGA-A5-A2K7	2.912328767	0	0.815495009	1low	41	NA	II-IV	High	Endometrioid endometrial adenocarcinoma	NA	NA	R0	open
TCGA-D1-A175	0.553424658	0	0.818508007	1low	48	White	I	High	Endometrioid endometrial adenocarcinoma	NA	NA	R0	open
TCGA-A5-A0R8	1.632876712	0	0.820670655	1low	81	White	I	1Low	Endometrioid endometrial adenocarcinoma	NA	NA	R0	open
TCGA-E6-A1M0	4.912328767	0	0.826003166	1low	56	White	II-IV	High	Endometrioid endometrial adenocarcinoma	NA	NA	R0	open
TCGA-A5-A2K5	2.060273973	0	0.833130965	1low	76	White	I	High	Endometrioid endometrial adenocarcinoma	NA	NA	R0	open
TCGA-EO-A1Y8	3.142465753	0	0.835766818	1low	87	NA	I	High	Serous endometrial adenocarcinoma	NA	NA	R0	Minimally Invasive
TCGA-AP-A1DP	2.961643836	1	0.84131353	1low	70	White	I	1Low	Endometrioid endometrial adenocarcinoma	NA	NA	R0	open
TCGA-EY-A1GH	1.945205479	0	0.842710445	1low	70	White	I	1Low	Endometrioid endometrial adenocarcinoma	NA	NA	R0	Minimally Invasive
TCGA-D1-A15V	3.290410959	0	0.845042595	1low	68	White	I	High	Serous endometrial adenocarcinoma	NA	NA	R0	Minimally Invasive
TCGA-EY-A548	1.178082192	0	0.845636087	1low	83	Black	I	1Low	Endometrioid endometrial adenocarcinoma	YES	NO	R0	Minimally Invasive
TCGA-EC-A1NJ	1.336986301	0	0.846900423	1low	73	White	I	1Low	Endometrioid endometrial adenocarcinoma	NA	NA	R0	open
TCGA-EO-A22S	5.128767123	0	0.848835777	1low	58	NA	I	High	Endometrioid endometrial adenocarcinoma	NA	NA	R0	open
TCGA-AP-A051	10.81643836	0	0.849138678	1low	69	White	I	High	Endometrioid endometrial adenocarcinoma	NA	NA	R0	open
TCGA-AX-A05T	2.767123288	0	0.850706894	1low	82	White	I	1Low	Endometrioid endometrial adenocarcinoma	NA	NA	R0	Minimally Invasive
TCGA-AX-A3FT	0.016438356	0	0.852334993	1low	64	White	I	High	Endometrioid endometrial adenocarcinoma	NA	NA	NA	open
TCGA-BK-A56F	1.098630137	0	0.85301477	1low	75	Black	I	1Low	Endometrioid endometrial adenocarcinoma	YES	YES	R0	Minimally Invasive
TCGA-A5-A0VO	2.397260274	1	0.85840254	1low	64	White	I	1Low	Endometrioid endometrial adenocarcinoma	NA	NA	R0	open
TCGA-EO-A3AZ	2.263013699	0	0.868061738	1low	80	NA	I	High	Mixed serous and endometrioid	NA	NA	R0	Minimally Invasive
TCGA-AP-A059	4.002739726	0	0.869816963	1low	69	White	I	High	Endometrioid endometrial adenocarcinoma	NA	NA	R0	open
TCGA-D1-A0ZR	0.046575342	0	0.870273649	1low	57	White	I	1Low	Endometrioid endometrial adenocarcinoma	NA	NA	R0	open
TCGA-AX-A1CP	3.032876712	0	0.872655148	1low	84	White	I	High	Serous endometrial adenocarcinoma	NA	NA	R1/2	Minimally Invasive
TCGA-B5-A11Q	2.673972603	0	0.877719847	1low	64	White	II-IV	1Low	Endometrioid endometrial adenocarcinoma	NA	NA	NA	Minimally Invasive
TCGA-A5-A0GW	1.934246575	0	0.878747639	1low	46	Other	I	High	Endometrioid endometrial adenocarcinoma	NA	NA	R0	open
TCGA-A5-A1OF	2.665753425	0	0.885345627	1low	47	NA	I	High	Mixed serous and endometrioid	NA	NA	R0	open
TCGA-AX-A2H5	5.936986301	0	0.885774672	1low	67	Black	II-IV	High	Serous endometrial adenocarcinoma	NA	NA	R1/2	open
TCGA-SJ-A6ZJ	1.523287671	0	0.888437713	1low	61	Black	I	1Low	Endometrioid endometrial adenocarcinoma	YES	YES	R0	open
TCGA-FI-A2D4	0.665753425	1	0.889939775	1low	44	White	II-IV	High	Endometrioid endometrial adenocarcinoma	NA	NA	R1/2	open
TCGA-BG-A187	1.22739726	0	0.890688475	1low	65	White	I	1Low	Endometrioid endometrial adenocarcinoma	NA	NA	R0	Minimally Invasive
TCGA-D1-A17H	2.334246575	0	0.894220522	1low	61	White	I	1Low	Endometrioid endometrial adenocarcinoma	NA	NA	R0	open
TCGA-D1-A176	2.512328767	0	0.90243317	1low	67	White	I	1Low	Endometrioid endometrial adenocarcinoma	NA	NA	R0	open
TCGA-AP-A0LV	2.090410959	0	0.906307045	1low	39	White	I	1Low	Endometrioid endometrial adenocarcinoma	NA	NA	R0	open
TCGA-EO-A1Y5	0.909589041	0	0.910258462	1low	63	NA	II-IV	High	Serous endometrial adenocarcinoma	NA	NA	R0	Minimally Invasive
TCGA-BS-A0WQ	5.539726027	0	0.910401942	1low	55	Other	I	1Low	Endometrioid endometrial adenocarcinoma	NA	NA	R0	open
TCGA-AJ-A3NF	1.767123288	0	0.915310018	1low	60	White	II-IV	High	Serous endometrial adenocarcinoma	NA	NA	R0	Minimally Invasive
TCGA-A5-A1OG	2.665753425	1	0.921479382	1low	65	Other	II-IV	High	Serous endometrial adenocarcinoma	NA	NA	R0	open
TCGA-D1-A1NS	0.117808219	0	0.928306013	1low	53	White	I	1Low	Endometrioid endometrial adenocarcinoma	NA	NA	R0	open
TCGA-D1-A2G0	4.065753425	0	0.934719663	1low	70	White	I	High	Mixed serous and endometrioid	NA	NA	R0	open
TCGA-B5-A11R	6.435616438	0	0.935024609	1low	51	Black	II-IV	High	Endometrioid endometrial adenocarcinoma	NA	NA	NA	Minimally Invasive
TCGA-D1-A1O8	0.328767123	1	0.935815558	1low	70	White	II-IV	High	Endometrioid endometrial adenocarcinoma	NA	NA	R0	open
TCGA-A5-A0R7	1.465753425	0	0.939054968	1low	55	White	I	1Low	Endometrioid endometrial adenocarcinoma	NA	NA	R0	open
TCGA-DI-A2QY	9.175342466	1	0.939366975	high	64	White	II-IV	High	Serous endometrial adenocarcinoma	NA	NA	NA	Minimally Invasive
TCGA-AX-A2HD	3.873972603	0	0.942974868	high	69	White	II-IV	High	Endometrioid endometrial adenocarcinoma	NA	NA	R1/2	open
TCGA-B5-A0K3	2.273972603	1	0.944162747	high	62	Black	I	High	Endometrioid endometrial adenocarcinoma	NA	NA	NA	Minimally Invasive
TCGA-AJ-A3OJ	1.279452055	0	0.946775665	high	54	White	II-IV	High	Endometrioid endometrial adenocarcinoma	NA	NA	R0	Minimally Invasive
TCGA-D1-A102	0.369863014	0	0.949815751	high	49	White	I	1Low	Endometrioid endometrial adenocarcinoma	NA	NA	NA	open
TCGA-AP-A3K1	1.824657534	1	0.949822087	high	56	White	II-IV	High	Serous endometrial adenocarcinoma	NA	NA	NA	open
TCGA-A5-A0G9	6.95890411	0	0.952736982	high	79	White	I	High	Endometrioid endometrial adenocarcinoma	NA	NA	R0	open
TCGA-AJ-A5DW	1.068493151	0	0.953828944	high	56	Black	I	1Low	Endometrioid endometrial adenocarcinoma	NA	NA	R0	NA
TCGA-PG-A6IB	1.775342466	0	0.960546675	high	68	Black	I	High	Serous endometrial adenocarcinoma	YES	NA	R0	open
TCGA-B5-A3FC	5.98630137	0	0.961782674	high	53	Black	II-IV	High	Endometrioid endometrial adenocarcinoma	NA	NA	NA	open
TCGA-A5-A1OJ	2.756164384	0	0.968865633	high	31	Other	I	1Low	Endometrioid endometrial adenocarcinoma	NA	NA	R0	open
TCGA-EY-A1GX	3.087671233	1	0.970041998	high	76	White	II-IV	1Low	Endometrioid endometrial adenocarcinoma	NA	NA	R0	Minimally Invasive
TCGA-A5-A0VQ	1.328767123	0	0.971712138	high	62	NA	I	High	Endometrioid endometrial adenocarcinoma	NA	NA	R0	open
TCGA-D1-A17L	2.197260274	0	0.975960172	high	81	White	I	1Low	Endometrioid endometrial adenocarcinoma	NA	NA	R0	open
TCGA-AX-A3G9	1.528767123	0	0.976555998	high	63	White	II-IV	High	Endometrioid endometrial adenocarcinoma	NA	NA	R1/2	open
TCGA-AJ-A3TW	1.405479452	0	0.984458421	high	78	White	I	High	Serous endometrial adenocarcinoma	NA	NA	R0	NA
TCGA-B5-A0K2	6.052054795	0	0.989450135	high	54	White	II-IV	1Low	Endometrioid endometrial adenocarcinoma	NA	NA	NA	Minimally Invasive
TCGA-EO-A3AS	2.865753425	0	0.993773846	high	86	NA	I	High	Endometrioid endometrial adenocarcinoma	NA	NA	NA	open
TCGA-D1-A1O5	1.254794521	0	0.994347834	high	61	White	I	1Low	Endometrioid endometrial adenocarcinoma	NA	NA	R0	open
TCGA-FI-A2CY	5.698630137	0	0.994742648	high	60	Black	I	High	Mixed serous and endometrioid	NA	NA	R0	open
TCGA-A5-A1OK	2.512328767	0	0.996075528	high	63	White	II-IV	High	Endometrioid endometrial adenocarcinoma	NA	NA	R0	open
TCGA-KP-A3W3	2.175342466	0	0.996967021	high	72	White	I	High	Serous endometrial adenocarcinoma	YES	YES	R0	Minimally Invasive
TCGA-AX-A1CJ	6.117808219	0	1.003224161	high	59	Black	I	1Low	Endometrioid endometrial adenocarcinoma	NA	NA	R0	open
TCGA-BG-A0M7	5.306849315	0	1.003713233	high	60	White	II-IV	1Low	Endometrioid endometrial adenocarcinoma	NA	NA	R0	open
TCGA-BG-A18A	1.167123288	0	1.006264218	high	74	White	I	1Low	Endometrioid endometrial adenocarcinoma	NA	NA	NA	Minimally Invasive
TCGA-DI-A1NN	2.947945205	0	1.014576242	high	63	White	II-IV	High	Serous endometrial adenocarcinoma	NA	NA	R0	Minimally Invasive
TCGA-BG-A0MC	3.460273973	0	1.016754832	high	74	White	I	1Low	Endometrioid endometrial adenocarcinoma	NA	NA	R0	Minimally Invasive
TCGA-BG-A0MT	1.764383562	0	1.019628106	high	64	White	I	1Low	Endometrioid endometrial adenocarcinoma	NA	NA	R0	Minimally Invasive
TCGA-B5-A0K9	1.120547945	1	1.022609671	high	88	White	II-IV	1Low	Endometrioid endometrial adenocarcinoma	NA	NA	NA	Minimally Invasive
TCGA-BS-A0V6	7.465753425	0	1.027956214	high	55	Other	I	1Low	Endometrioid endometrial adenocarcinoma	NA	NA	R0	open
TCGA-BG-A0MK	3.608219178	1	1.029456063	high	52	Black	II-IV	High	Endometrioid endometrial adenocarcinoma	NA	NA	R0	Minimally Invasive
TCGA-AJ-A3OL	1.230136986	1	1.032263365	high	55	White	II-IV	High	Endometrioid endometrial adenocarcinoma	NA	NA	R0	NA
TCGA-EY-A1GQ	1.490410959	0	1.033315858	high	76	White	I	High	Endometrioid endometrial adenocarcinoma	NA	NA	R0	Minimally Invasive
TCGA-B5-A3FA	8.024657534	0	1.03834895	high	73	White	I	High	Endometrioid endometrial adenocarcinoma	NA	NA	NA	Minimally Invasive
TCGA-AJ-A3EJ	0.136986301	1	1.044924981	high	74	White	II-IV	High	Mixed serous and endometrioid	NA	NA	R0	NA
TCGA-D1-A16D	3.126027397	0	1.048335529	high	49	White	I	1Low	Endometrioid endometrial adenocarcinoma	NA	NA	NA	open
TCGA-BG-A0RY	1.284931507	0	1.050514208	high	68	White	I	1Low	Endometrioid endometrial adenocarcinoma	NA	NA	R0	open
TCGA-EO-A22Y	4.293150685	0	1.054041348	high	68	White	I	High	Endometrioid endometrial adenocarcinoma	NA	NA	R0	open
TCGA-EY-A1GV	1.317808219	0	1.05904224	high	75	White	II-IV	High	Mixed serous and endometrioid	NA	NA	R0	Minimally Invasive
TCGA-AJ-A3QS	1.405479452	0	1.060759011	high	57	Black	II-IV	High	Serous endometrial adenocarcinoma	YES	NA	R0	NA
TCGA-2E-A9G8	3.421917808	0	1.063397651	high	59	Black	II-IV	1Low	Endometrioid endometrial adenocarcinoma	NO	YES	R0	Minimally Invasive
TCGA-B5-A3FH	2.304109589	0	1.064964466	high	74	Black	I	High	Endometrioid endometrial adenocarcinoma	NA	NA	NA	Minimally Invasive
TCGA-AX-A1CK	6.687671233	0	1.065101244	high	58	White	I	1Low	Endometrioid endometrial adenocarcinoma	NA	NA	R0	open
TCGA-AX-A05W	6.712328767	0	1.06666038	high	60	White	II-IV	1Low	Endometrioid endometrial adenocarcinoma	NA	NA	R0	open
TCGA-D1-A1NX	1.520547945	0	1.072316515	high	66	White	II-IV	High	Serous endometrial adenocarcinoma	NA	NA	R0	open
TCGA-BG-A0MS	5.156164384	0	1.074798772	high	53	White	II-IV	High	Endometrioid endometrial adenocarcinoma	NA	NA	R0	open
TCGA-AX-A05U	2.473972603	0	1.091406629	high	56	Other	I	1Low	Endometrioid endometrial adenocarcinoma	NA	NA	R0	Minimally Invasive
TCGA-B5-A11Z	1.446575342	0	1.092004213	high	61	White	I	1Low	Endometrioid endometrial adenocarcinoma	NA	NA	NA	Minimally Invasive
TCGA-A5-A0RA	2.421917808	0	1.096354621	high	68	White	I	1Low	Endometrioid endometrial adenocarcinoma	NA	NA	R0	open
TCGA-SJ-A6ZI	1.728767123	0	1.099192105	high	64	Black	I	1Low	Endometrioid endometrial adenocarcinoma	YES	YES	R0	open
TCGA-AX-A1C7	2.887671233	0	1.111533414	high	77	White	I	High	Serous endometrial adenocarcinoma	NA	NA	R0	open
TCGA-EY-A1H0	1.610958904	0	1.11449201	high	57	Black	II-IV	1Low	Endometrioid endometrial adenocarcinoma	NA	NA	R0	open
TCGA-D1-A160	0.306849315	0	1.116162413	high	70	White	I	1Low	Endometrioid endometrial adenocarcinoma	NA	NA	R0	open
TCGA-AP-A05D	4.816438356	0	1.117620496	high	67	White	II-IV	High	Serous endometrial adenocarcinoma	NA	NA	R0	open
TCGA-B5-A11O	7.147945205	0	1.12281658	high	62	White	I	1Low	Endometrioid endometrial adenocarcinoma	NA	NA	NA	Minimally Invasive
TCGA-D1-A17R	0.928767123	1	1.123529085	high	58	White	I	1Low	Endometrioid endometrial adenocarcinoma	NA	NA	R0	Minimally Invasive
TCGA-BS-A0TG	6.495890411	0	1.130960413	high	60	White	II-IV	1Low	Endometrioid endometrial adenocarcinoma	NA	NA	R0	open
TCGA-BK-A4ZD	1.38630137	0	1.131370218	high	42	Black	I	High	Endometrioid endometrial adenocarcinoma	YES	NO	R0	Minimally Invasive
TCGA-B5-A11W	1.624657534	0	1.132019966	high	61	White	I	1Low	Endometrioid endometrial adenocarcinoma	NA	NA	NA	Minimally Invasive
TCGA-KP-A3W1	0.789041096	0	1.149130101	high	76	NA	I	High	Serous endometrial adenocarcinoma	NO	YES	R0	Minimally Invasive
TCGA-AP-A1E4	4.260273973	0	1.153436599	high	54	White	I	1Low	Endometrioid endometrial adenocarcinoma	NA	NA	R0	Minimally Invasive
TCGA-B5-A11E	4.98630137	0	1.155356106	high	53	White	I	High	Endometrioid endometrial adenocarcinoma	NA	NA	NA	Minimally Invasive
TCGA-A5-A0G2	12.4630137	0	1.166289426	high	57	Other	II-IV	High	Serous endometrial adenocarcinoma	NA	NA	R0	open
TCGA-AP-A05A	5.326027397	1	1.172765969	high	81	White	II-IV	High	Serous endometrial adenocarcinoma	NA	NA	R0	open
TCGA-BG-A0MQ	4.978082192	0	1.179845836	high	71	White	I	1Low	Endometrioid endometrial adenocarcinoma	NA	NA	R0	open
TCGA-E6-A2P8	0.197260274	1	1.18060431	high	53	Black	II-IV	High	Mixed serous and endometrioid	NA	NA	NA	Minimally Invasive
TCGA-AX-A2H4	2.509589041	1	1.185502914	high	66	White	II-IV	High	Serous endometrial adenocarcinoma	NA	NA	R1/2	open
TCGA-AP-A5FX	3.010958904	1	1.194699101	high	68	Black	II-IV	High	Mixed serous and endometrioid	YES	YES	NA	open
TCGA-SL-A6JA	0.019178082	0	1.196221392	high	77	Black	I	High	Endometrioid endometrial adenocarcinoma	YES	NO	NA	open
TCGA-D1-A16S	1.556164384	0	1.197717427	high	70	White	II-IV	High	Serous endometrial adenocarcinoma	NA	NA	R0	open
TCGA-EO-A22U	3.854794521	0	1.230150501	high	83	White	I	High	Endometrioid endometrial adenocarcinoma	NA	NA	R0	Minimally Invasive
TCGA-FI-A3PX	6.531506849	0	1.247009539	high	57	White	II-IV	High	Serous endometrial adenocarcinoma	NA	NA	R0	open
TCGA-EY-A1G7	0.517808219	1	1.247158271	high	86	White	II-IV	1Low	Endometrioid endometrial adenocarcinoma	NA	NA	R0	Minimally Invasive
TCGA-B5-A0K8	2.320547945	0	1.256309771	high	71	White	I	High	Serous endometrial adenocarcinoma	NA	NA	NA	Minimally Invasive
TCGA-AX-A3G7	0.024657534	0	1.260964957	high	71	White	II-IV	High	Serous endometrial adenocarcinoma	NA	NA	NA	open
TCGA-BS-A0TC	7.128767123	0	1.262217855	high	69	Other	I	1Low	Endometrioid endometrial adenocarcinoma	NA	NA	R0	open
TCGA-EO-A2CG	4.284931507	0	1.263035934	high	69	Other	I	High	Serous endometrial adenocarcinoma	NA	NA	R0	Minimally Invasive
TCGA-EO-A3L0	4.257534247	0	1.267540763	high	76	White	I	High	Endometrioid endometrial adenocarcinoma	NA	NA	R0	open
TCGA-D1-A1O7	0.087671233	0	1.272167688	high	60	White	I	1Low	Endometrioid endometrial adenocarcinoma	NA	NA	R0	Minimally Invasive
TCGA-BG-A0M9	6.219178082	0	1.275540437	high	73	White	I	1Low	Endometrioid endometrial adenocarcinoma	NA	NA	R0	open
TCGA-BG-A2AE	1.975342466	0	1.279037532	high	57	White	I	High	Endometrioid endometrial adenocarcinoma	NA	NA	NA	open
TCGA-EY-A2OQ	2.424657534	0	1.284322115	high	61	White	I	High	Endometrioid endometrial adenocarcinoma	NA	NA	R0	Minimally Invasive
TCGA-D1-A16E	3.065753425	0	1.28781651	high	73	White	I	1Low	Endometrioid endometrial adenocarcinoma	NA	NA	R0	open
TCGA-QS-A8F1	0.369863014	1	1.288930737	high	85	Black	II-IV	High	Serous endometrial adenocarcinoma	NO	NO	NA	Minimally Invasive
TCGA-D1-A3DH	1.569863014	0	1.294642959	high	71	White	I	High	Endometrioid endometrial adenocarcinoma	NA	NA	R0	open
TCGA-AJ-A3BG	1.506849315	0	1.295853269	high	65	White	I	High	Mixed serous and endometrioid	NA	NA	R0	open
TCGA-EO-A3KX	3.205479452	0	1.301760484	high	80	White	I	High	Endometrioid endometrial adenocarcinoma	NA	NA	R0	Minimally Invasive
TCGA-QF-A5YS	1.887671233	0	1.303678815	high	57	Black	II-IV	1Low	Mixed serous and endometrioid	YES	YES	R0	Minimally Invasive
TCGA-AP-A0LG	5.520547945	0	1.305696068	high	54	White	I	High	Endometrioid endometrial adenocarcinoma	NA	NA	R0	Minimally Invasive
TCGA-AX-A1CC	2.15890411	0	1.318760309	high	65	White	I	High	Serous endometrial adenocarcinoma	NA	NA	R0	open
TCGA-BG-A2L7	1.676712329	0	1.320564087	high	68	White	I	High	Endometrioid endometrial adenocarcinoma	NA	NA	NA	open
TCGA-AJ-A2QN	2.928767123	0	1.328786164	high	60	White	II-IV	High	Endometrioid endometrial adenocarcinoma	NA	NA	R0	Minimally Invasive
TCGA-B5-A11F	15.48219178	0	1.3375332	high	55	White	I	1Low	Endometrioid endometrial adenocarcinoma	NA	NA	NA	Minimally Invasive
TCGA-D1-A167	1.309589041	0	1.343830967	high	70	White	I	1Low	Endometrioid endometrial adenocarcinoma	NA	NA	R0	open
TCGA-DF-A2KR	5.967123288	0	1.344580246	high	84	NA	II-IV	High	Endometrioid endometrial adenocarcinoma	NA	YES	NA	open
TCGA-AX-A2HJ	2.561643836	0	1.344761085	high	35	Other	I	High	Endometrioid endometrial adenocarcinoma	NA	NA	R0	open
TCGA-EY-A1GT	1.342465753	0	1.345030662	high	68	White	II-IV	1Low	Endometrioid endometrial adenocarcinoma	NA	NA	R0	Minimally Invasive
TCGA-PG-A917	0.580821918	0	1.346117368	high	74	Black	I	1Low	Endometrioid endometrial adenocarcinoma	YES	NO	R0	open
TCGA-DI-A1NO	0.780821918	1	1.347114881	high	68	Black	II-IV	High	Endometrioid endometrial adenocarcinoma	NA	NA	NA	Minimally Invasive
TCGA-BG-A220	1.189041096	0	1.349313296	high	69	White	I	High	Endometrioid endometrial adenocarcinoma	NA	NA	NA	open
TCGA-BK-A6W3	0.835616438	0	1.357402308	high	34	Black	II-IV	1Low	Endometrioid endometrial adenocarcinoma	NO	NO	R0	NA
TCGA-EY-A72D	0.490410959	0	1.358746236	high	87	Black	II-IV	High	Endometrioid endometrial adenocarcinoma	NO	NO	R0	open
TCGA-B5-A0JU	4.936986301	0	1.365322511	high	57	Black	I	1Low	Endometrioid endometrial adenocarcinoma	NA	NA	NA	Minimally Invasive
TCGA-EO-A3B1	2.246575342	0	1.371981964	high	63	NA	I	High	Serous endometrial adenocarcinoma	NA	NA	R0	Minimally Invasive
TCGA-AJ-A3BD	2.846575342	0	1.379644867	high	57	White	II-IV	High	Serous endometrial adenocarcinoma	NA	NA	R0	open
TCGA-AJ-A3NG	1.301369863	0	1.385242846	high	83	White	II-IV	High	Mixed serous and endometrioid	NA	NA	R0	Minimally Invasive
TCGA-D1-A17D	2.536986301	0	1.393277598	high	58	White	I	High	Endometrioid endometrial adenocarcinoma	NA	NA	R0	Minimally Invasive
TCGA-FI-A2EX	0.778082192	0	1.397084991	high	58	White	II-IV	High	Serous endometrial adenocarcinoma	NA	NA	R0	open
TCGA-D1-A103	1.832876712	0	1.400224762	high	87	White	I	1Low	Endometrioid endometrial adenocarcinoma	NA	NA	R0	open
TCGA-BG-A222	0.797260274	0	1.405994097	high	49	White	I	High	Endometrioid endometrial adenocarcinoma	NA	NA	NA	open
TCGA-EY-A1GU	2.731506849	1	1.411193953	high	66	Black	I	1Low	Endometrioid endometrial adenocarcinoma	NA	NA	R0	Minimally Invasive
TCGA-AX-A06J	2.501369863	0	1.414870888	high	71	White	I	High	Endometrioid endometrial adenocarcinoma	NA	NA	R0	Minimally Invasive
TCGA-D1-A1NU	1.101369863	0	1.423213674	high	74	White	I	High	Serous endometrial adenocarcinoma	NA	NA	R0	open
TCGA-AX-A2H2	0.397260274	1	1.42520112	high	86	Black	II-IV	High	Serous endometrial adenocarcinoma	NA	NA	R0	open
TCGA-BG-A221	0.150684932	0	1.430164765	high	84	White	I	High	Endometrioid endometrial adenocarcinoma	NA	NA	NA	open
TCGA-D1-A16V	0.328767123	1	1.435115658	high	78	White	II-IV	High	Endometrioid endometrial adenocarcinoma	NA	NA	R0	open
TCGA-AP-A1E3	2.320547945	0	1.441400113	high	45	White	II-IV	High	Endometrioid endometrial adenocarcinoma	NA	NA	R0	open
TCGA-PG-A914	1.882191781	0	1.442101783	high	73	Black	I	High	Serous endometrial adenocarcinoma	YES	YES	R0	open
TCGA-DF-A2KY	0.909589041	0	1.451634048	high	49	NA	II-IV	High	Endometrioid endometrial adenocarcinoma	NA	NO	R1/2	open
TCGA-DF-A2KS	9.090410959	0	1.47264904	high	69	NA	I	High	Endometrioid endometrial adenocarcinoma	NA	YES	NA	Minimally Invasive
TCGA-D1-A15W	2.506849315	0	1.488639804	high	58	White	II-IV	1Low	Endometrioid endometrial adenocarcinoma	NA	NA	NA	open
TCGA-PG-A5BC	1.936986301	0	1.489433078	high	72	Black	II-IV	High	Serous endometrial adenocarcinoma	NA	NO	NA	NA
TCGA-EY-A2ON	1.671232877	1	1.493013258	high	61	Black	II-IV	High	Serous endometrial adenocarcinoma	NA	NA	R1/2	Minimally Invasive
TCGA-AJ-A23N	1.202739726	1	1.504102261	high	70	White	II-IV	High	Serous endometrial adenocarcinoma	NA	NA	R1/2	NA
TCGA-BG-A2AD	1.668493151	0	1.505411315	high	63	White	II-IV	High	Endometrioid endometrial adenocarcinoma	NA	NA	NA	Minimally Invasive
TCGA-B5-A0JT	4.608219178	0	1.510202635	high	63	White	II-IV	1Low	Endometrioid endometrial adenocarcinoma	NA	NA	NA	Minimally Invasive
TCGA-AX-A3GI	0.032876712	0	1.518647674	high	66	Black	II-IV	High	Serous endometrial adenocarcinoma	NA	NA	NA	open
TCGA-AX-A06F	4.789041096	0	1.520084229	high	59	White	II-IV	High	Endometrioid endometrial adenocarcinoma	NA	NA	R0	open
TCGA-B5-A3FB	7.791780822	0	1.521898873	high	73	Black	I	High	Endometrioid endometrial adenocarcinoma	NA	NA	NA	Minimally Invasive
TCGA-B5-A11I	6.309589041	0	1.524073892	high	65	Black	II-IV	High	Endometrioid endometrial adenocarcinoma	NA	NA	NA	open
TCGA-AX-A3FX	3.652054795	1	1.540271381	high	69	White	II-IV	High	Endometrioid endometrial adenocarcinoma	NA	NA	NA	open
TCGA-B5-A11P	4.336986301	0	1.541093187	high	87	White	I	High	Endometrioid endometrial adenocarcinoma	NA	NA	NA	Minimally Invasive
TCGA-A5-A0R6	3.15890411	0	1.545544123	high	64	White	II-IV	High	Serous endometrial adenocarcinoma	NA	NA	R0	open
TCGA-AP-A052	1.832876712	1	1.554296578	high	59	Black	II-IV	High	Serous endometrial adenocarcinoma	NA	NA	R1/2	open
TCGA-D1-A3JQ	1.44109589	0	1.573773351	high	61	White	II-IV	High	Serous endometrial adenocarcinoma	YES	YES	R0	open
TCGA-AX-A1C5	2.742465753	0	1.574392364	high	47	White	II-IV	High	Endometrioid endometrial adenocarcinoma	NA	NA	R1/2	open
TCGA-D1-A16Y	1.457534247	0	1.577555056	high	56	White	I	1Low	Endometrioid endometrial adenocarcinoma	NA	NA	NA	open
TCGA-AX-A2H7	3.4	1	1.582151244	high	87	White	I	High	Endometrioid endometrial adenocarcinoma	NA	NA	R0	open
TCGA-EY-A547	1.493150685	0	1.595532348	high	75	Black	I	High	Endometrioid endometrial adenocarcinoma	YES	YES	R0	Minimally Invasive
TCGA-D1-A16F	0.219178082	0	1.61425977	high	60	White	I	1Low	Endometrioid endometrial adenocarcinoma	NA	NA	R0	open
TCGA-AX-A1C9	2.197260274	0	1.614797254	high	73	White	I	1Low	Endometrioid endometrial adenocarcinoma	NA	NA	R0	Minimally Invasive
TCGA-AX-A2IO	5.410958904	0	1.622727031	high	83	White	II-IV	High	Serous endometrial adenocarcinoma	NA	NA	R1/2	open
TCGA-FI-A3PV	3.421917808	1	1.623223339	high	68	Black	I	High	Serous endometrial adenocarcinoma	NA	NA	R0	open
TCGA-D1-A2G5	3.98630137	0	1.624529033	high	50	White	I	High	Endometrioid endometrial adenocarcinoma	NA	NA	R0	open
TCGA-AX-A05Y	7.353424658	0	1.636191616	high	57	White	I	1Low	Endometrioid endometrial adenocarcinoma	NA	NA	R0	open
TCGA-B5-A1MW	1.224657534	0	1.644037831	high	55	White	I	High	Endometrioid endometrial adenocarcinoma	NA	NA	NA	Minimally Invasive
TCGA-EO-A1Y7	4.095890411	0	1.653373195	high	65	NA	I	High	Endometrioid endometrial adenocarcinoma	NA	NA	R0	Minimally Invasive
TCGA-EY-A1GW	0.923287671	1	1.659879103	high	73	White	II-IV	High	Endometrioid endometrial adenocarcinoma	NA	NA	R1/2	open
TCGA-EY-A54A	1.224657534	0	1.666177726	high	67	Black	II-IV	High	Endometrioid endometrial adenocarcinoma	YES	YES	R0	Minimally Invasive
TCGA-EY-A2OO	3.81369863	0	1.670929642	high	56	White	I	High	Mixed serous and endometrioid	NA	NA	R0	Minimally Invasive
TCGA-FI-A2D2	6.443835616	1	1.686955755	high	66	White	I	High	Mixed serous and endometrioid	NA	NA	R0	open
TCGA-B5-A0JN	6.698630137	0	1.699812386	high	84	Black	II-IV	High	Serous endometrial adenocarcinoma	NA	NA	NA	open
TCGA-D1-A16I	0.95890411	1	1.707774766	high	62	White	I	High	Serous endometrial adenocarcinoma	NA	NA	R0	Minimally Invasive
TCGA-FI-A2D5	1.153424658	1	1.717756112	high	56	White	II-IV	High	Endometrioid endometrial adenocarcinoma	NA	NA	R0	open
TCGA-EO-A3KW	1.361643836	0	1.737804578	high	72	NA	I	High	Serous endometrial adenocarcinoma	NA	NA	R0	Minimally Invasive
TCGA-EY-A1GF	2.263013699	0	1.741038963	high	75	Black	I	1Low	Endometrioid endometrial adenocarcinoma	NA	NA	R0	Minimally Invasive
TCGA-AX-A3G1	1.709589041	1	1.74454248	high	84	White	I	High	Endometrioid endometrial adenocarcinoma	NA	NA	NA	open
TCGA-EY-A2OM	1.901369863	0	1.807911712	high	55	White	I	High	Endometrioid endometrial adenocarcinoma	NA	NA	R0	Minimally Invasive
TCGA-BS-A0UV	6.104109589	0	1.811990026	high	55	Other	II-IV	High	Endometrioid endometrial adenocarcinoma	NA	NA	R0	open
TCGA-EY-A1GR	1.468493151	0	1.830963027	high	67	Black	I	High	Endometrioid endometrial adenocarcinoma	NA	NA	R0	open
TCGA-A5-A2K2	9.849315068	0	1.843942927	high	77	White	I	High	Serous endometrial adenocarcinoma	NA	NA	R0	open
TCGA-B5-A3FD	3.279452055	1	1.870946464	high	70	Black	I	High	Endometrioid endometrial adenocarcinoma	NA	NA	NA	Minimally Invasive
TCGA-D1-A17K	2.339726027	0	1.881834952	high	74	White	I	1Low	Endometrioid endometrial adenocarcinoma	NA	NA	R0	Minimally Invasive
TCGA-FI-A2EU	8.057534247	0	1.887540512	high	68	NA	I	High	Serous endometrial adenocarcinoma	NA	NA	R0	open
TCGA-JU-AAVI	1.479452055	1	1.90002972	high	61	Black	II-IV	High	Serous endometrial adenocarcinoma	YES	YES	R0	Minimally Invasive
TCGA-AX-A06D	1.021917808	1	1.933609062	high	82	White	II-IV	1Low	Endometrioid endometrial adenocarcinoma	NA	NA	R1/2	Minimally Invasive
TCGA-AP-A05J	3.073972603	0	1.951936881	high	66	White	II-IV	High	Serous endometrial adenocarcinoma	NA	NA	R0	open
TCGA-DI-A2QU	2.591780822	1	1.961523698	high	67	White	II-IV	High	Endometrioid endometrial adenocarcinoma	NA	NA	NA	Minimally Invasive
TCGA-EO-A2CH	1.616438356	1	1.969714496	high	73	NA	II-IV	High	Serous endometrial adenocarcinoma	NA	NA	R1/2	open
TCGA-B5-A5OE	2.912328767	0	1.977562254	high	68	Black	II-IV	High	Serous endometrial adenocarcinoma	NA	NO	NA	NA
TCGA-EY-A1G8	1.249315068	1	1.98341012	high	83	White	I	High	Endometrioid endometrial adenocarcinoma	NA	NA	R0	open
TCGA-B5-A1N2	2.61369863	1	1.992676757	high	70	Black	II-IV	High	Serous endometrial adenocarcinoma	NA	NA	NA	Minimally Invasive
TCGA-B5-A0K4	4.81369863	0	2.012515386	high	51	NA	I	1Low	Endometrioid endometrial adenocarcinoma	NA	NA	NA	Minimally Invasive
TCGA-FI-A2F8	2.556164384	0	2.032066866	high	64	White	II-IV	High	Serous endometrial adenocarcinoma	NA	NA	R0	open
TCGA-AX-A2HC	2.860273973	0	2.034034986	high	53	Black	II-IV	High	Endometrioid endometrial adenocarcinoma	NA	NA	R0	open
TCGA-D1-A1NW	0.060273973	0	2.052609815	high	72	White	II-IV	High	Mixed serous and endometrioid	NA	NA	R0	open
TCGA-D1-A3JP	1.410958904	0	2.075714942	high	61	White	I	High	Serous endometrial adenocarcinoma	NO	YES	R0	open
TCGA-AJ-A3BI	1.575342466	0	2.088848899	high	67	White	I	High	Endometrioid endometrial adenocarcinoma	NA	NA	R0	Minimally Invasive
TCGA-AP-A1DQ	3.898630137	1	2.092660613	high	76	White	II-IV	High	Serous endometrial adenocarcinoma	NA	NA	R0	open
TCGA-FI-A2EW	4.917808219	0	2.104906003	high	71	Black	II-IV	High	Serous endometrial adenocarcinoma	NA	NA	R0	open
TCGA-AX-A1CN	3.131506849	0	2.120414743	high	54	White	II-IV	High	Endometrioid endometrial adenocarcinoma	NA	NA	R0	open
TCGA-AX-A06B	5.638356164	0	2.167121403	high	72	White	II-IV	High	Endometrioid endometrial adenocarcinoma	NA	NA	R0	open
TCGA-A5-A0GH	6.175342466	0	2.178676817	high	57	White	I	High	Endometrioid endometrial adenocarcinoma	NA	NA	R0	open
TCGA-EY-A210	1.049315068	0	2.179247067	high	82	Black	II-IV	High	Mixed serous and endometrioid	NA	NA	R0	Minimally Invasive
TCGA-BK-A0CA	2.915068493	0	2.181745443	high	61	White	II-IV	High	Mixed serous and endometrioid	NA	NA	NA	Minimally Invasive
TCGA-A5-A7WK	1.534246575	0	2.191331824	high	71	Black	I	High	Mixed serous and endometrioid	NO	NO	R0	Minimally Invasive
TCGA-FI-A2D0	3.323287671	0	2.210363644	high	55	White	I	High	Endometrioid endometrial adenocarcinoma	NA	NA	R0	open
TCGA-5B-A90C	3.293150685	0	2.219253491	high	69	Black	I	1Low	Endometrioid endometrial adenocarcinoma	YES	YES	NA	Minimally Invasive
TCGA-D1-A3DA	1.323287671	0	2.220476231	high	77	White	II-IV	High	Endometrioid endometrial adenocarcinoma	NA	NA	R0	open
TCGA-AX-A1CR	1.920547945	0	2.249481649	high	70	White	II-IV	High	Mixed serous and endometrioid	NA	NA	R1/2	open
TCGA-AX-A3G6	0.021917808	0	2.256934739	high	67	White	I	1Low	Serous endometrial adenocarcinoma	NA	NA	NA	open
TCGA-AX-A0IW	3.147945205	0	2.301055766	high	67	White	II-IV	High	Serous endometrial adenocarcinoma	NA	NA	R0	open
TCGA-AX-A3FV	0	0	2.352157414	high	62	White	II-IV	High	Endometrioid endometrial adenocarcinoma	NA	NA	NA	open
TCGA-AJ-A23M	1.687671233	1	2.356381045	high	61	White	II-IV	High	Serous endometrial adenocarcinoma	NA	NA	NA	open
TCGA-B5-A1MY	0.989041096	1	2.423276765	high	62	Black	II-IV	High	Serous endometrial adenocarcinoma	NA	NA	NA	Minimally Invasive
TCGA-D1-A0ZS	0.405479452	0	2.426116534	high	54	White	I	High	Endometrioid endometrial adenocarcinoma	NA	NA	R0	Minimally Invasive
TCGA-A5-A0VP	3.528767123	0	2.456081803	high	74	White	I	High	Endometrioid endometrial adenocarcinoma	NA	NA	R0	open
TCGA-BK-A139	2.583561644	1	2.507470168	high	74	White	I	High	Endometrioid endometrial adenocarcinoma	NA	NA	R0	Minimally Invasive
TCGA-H5-A2HR	0.145205479	0	2.514778732	high	71	Black	I	High	Endometrioid endometrial adenocarcinoma	NA	NA	R0	open
TCGA-AJ-A3BF	1.509589041	0	2.529424754	high	65	White	II-IV	High	Serous endometrial adenocarcinoma	NA	NA	R0	open
TCGA-AJ-A3I9	1.421917808	1	2.547282054	high	52	White	II-IV	High	Endometrioid endometrial adenocarcinoma	NA	NA	R0	Minimally Invasive
TCGA-AP-A1DO	2.608219178	0	2.555153351	high	62	White	I	1Low	Endometrioid endometrial adenocarcinoma	NA	NA	R0	open
TCGA-D1-A3DG	0.356164384	1	2.602836586	high	81	White	II-IV	High	Endometrioid endometrial adenocarcinoma	NA	NA	R0	open
TCGA-BG-A0M6	1.838356164	1	2.716076141	high	73	White	II-IV	High	Serous endometrial adenocarcinoma	NA	NA	R0	open
TCGA-AP-A05H	3.794520548	0	2.717901593	high	75	White	I	High	Serous endometrial adenocarcinoma	NA	NA	R0	Minimally Invasive
TCGA-BS-A0U9	7.739726027	0	2.727121319	high	59	Other	II-IV	High	Endometrioid endometrial adenocarcinoma	NA	NA	NA	open
TCGA-B5-A0KB	2.257534247	0	2.74633188	high	62	Black	I	High	Endometrioid endometrial adenocarcinoma	NA	NA	NA	Minimally Invasive
TCGA-D1-A16J	2.493150685	0	2.755206299	high	61	White	II-IV	1Low	Endometrioid endometrial adenocarcinoma	NA	NA	R0	open
TCGA-D1-A1O0	0.17260274	0	2.762604514	high	77	White	I	High	Endometrioid endometrial adenocarcinoma	NA	NA	R0	open
TCGA-EO-A3KU	1.854794521	0	2.817259919	high	68	NA	II-IV	High	Serous endometrial adenocarcinoma	NA	NA	R0	Minimally Invasive
TCGA-FI-A2F9	4.939726027	0	2.826479865	high	79	White	I	High	Endometrioid endometrial adenocarcinoma	NA	NA	R0	open
TCGA-AX-A3G4	0.024657534	0	2.827783791	high	60	Other	II-IV	High	Serous endometrial adenocarcinoma	NA	NA	NA	open
TCGA-AX-A3FW	0.046575342	0	2.845481767	high	66	White	I	High	Endometrioid endometrial adenocarcinoma	NA	NA	NA	open
TCGA-BG-A0YV	1.046575342	0	2.897868071	high	67	White	II-IV	High	Serous endometrial adenocarcinoma	NA	NA	R0	Minimally Invasive
TCGA-KP-A3VZ	1.978082192	0	2.898628245	high	69	White	II-IV	High	Serous endometrial adenocarcinoma	NA	NA	NA	open
TCGA-AP-A0LO	2.783561644	1	2.900519139	high	45	White	I	1Low	Endometrioid endometrial adenocarcinoma	NA	NA	R0	Minimally Invasive
TCGA-AP-A053	9.219178082	1	2.941464751	high	90	White	I	High	Endometrioid endometrial adenocarcinoma	NA	NA	R0	open
TCGA-FI-A2D6	2.101369863	1	2.948770471	high	74	White	I	High	Endometrioid endometrial adenocarcinoma	NA	NA	R0	open
TCGA-A5-A3LO	2.126027397	0	2.971809049	high	64	White	I	High	Endometrioid endometrial adenocarcinoma	NA	NA	R0	open
TCGA-D1-A168	3.008219178	0	2.99636442	high	67	White	I	High	Endometrioid endometrial adenocarcinoma	NA	NA	R0	open
TCGA-D1-A15X	2.490410959	0	3.078348157	high	45	White	I	High	Serous endometrial adenocarcinoma	NA	NA	R0	open
TCGA-B5-A5OD	2.843835616	0	3.087051363	high	67	Black	II-IV	High	Serous endometrial adenocarcinoma	NA	YES	NA	NA
TCGA-AX-A1CF	6.402739726	0	3.107690806	high	69	White	II-IV	High	Endometrioid endometrial adenocarcinoma	NA	NA	R1/2	open
TCGA-E6-A1LZ	6.591780822	0	3.141814058	high	76	Black	I	High	Serous endometrial adenocarcinoma	NA	NA	R0	open
TCGA-A5-A2K4	2.38630137	1	3.158930506	high	69	White	II-IV	High	Serous endometrial adenocarcinoma	NA	NA	R1/2	open
TCGA-PG-A915	0.682191781	0	3.164858968	high	60	Black	I	High	Serous endometrial adenocarcinoma	NO	NO	R0	open
TCGA-AP-A0L9	10.45205479	0	3.209848985	high	71	White	I	High	Serous endometrial adenocarcinoma	NA	NA	R0	open
TCGA-BG-A3EW	0.942465753	0	3.212026516	high	62	White	II-IV	High	Endometrioid endometrial adenocarcinoma	NA	NA	R0	Minimally Invasive
TCGA-D1-A0ZP	2.495890411	0	3.215771478	high	59	White	II-IV	High	Serous endometrial adenocarcinoma	NA	NA	NA	open
TCGA-AX-A2HF	2.323287671	0	3.237495464	high	67	White	I	High	Serous endometrial adenocarcinoma	NA	NA	R0	open
TCGA-A5-A0G3	3.912328767	0	3.258481325	high	61	Black	II-IV	High	Serous endometrial adenocarcinoma	NA	NA	R0	open
TCGA-BG-A3PP	1.865753425	0	3.272670347	high	82	White	II-IV	High	Serous endometrial adenocarcinoma	NA	NA	R0	Minimally Invasive
TCGA-AJ-A2QM	2.449315068	0	3.289255562	high	67	White	II-IV	High	Serous endometrial adenocarcinoma	NA	NA	NA	open
TCGA-BK-A0CC	2.923287671	0	3.335401832	high	69	Black	II-IV	High	Serous endometrial adenocarcinoma	NA	NA	NA	open
TCGA-AW-A1PO	0.046575342	0	3.474219619	high	66	White	II-IV	High	Endometrioid endometrial adenocarcinoma	NA	NA	R0	open
TCGA-B5-A3S1	2.471232877	0	3.493315599	high	71	White	II-IV	High	Serous endometrial adenocarcinoma	NA	NA	NA	Minimally Invasive
TCGA-AJ-A3IA	1.734246575	0	3.498755602	high	77	White	I	High	Serous endometrial adenocarcinoma	NA	NA	R0	Minimally Invasive
TCGA-AP-A0L8	4.065753425	1	3.519503702	high	70	Black	II-IV	High	Serous endometrial adenocarcinoma	NA	NA	R0	open
TCGA-AJ-A3EM	1.854794521	0	3.580362918	high	69	White	I	High	Endometrioid endometrial adenocarcinoma	NA	NA	R0	Minimally Invasive
TCGA-D1-A2G7	4.912328767	1	3.722535874	high	65	White	I	High	Serous endometrial adenocarcinoma	NA	NA	R0	open
TCGA-D1-A16N	2.589041096	0	3.818017173	high	51	White	II-IV	High	Endometrioid endometrial adenocarcinoma	NA	NA	R0	open
TCGA-BS-A0TE	0.4	1	3.877338595	high	35	Other	II-IV	High	Endometrioid endometrial adenocarcinoma	NA	NA	R1/2	open
TCGA-K6-A3WQ	1.169863014	1	3.95133694	high	60	White	II-IV	High	Serous endometrial adenocarcinoma	NA	NA	NA	Minimally Invasive
TCGA-KP-A3W4	1.517808219	1	4.010182839	high	63	White	II-IV	High	Serous endometrial adenocarcinoma	NO	NO	R0	open
TCGA-A5-A3LP	1.246575342	0	4.016063976	high	74	White	I	High	Serous endometrial adenocarcinoma	NA	NA	R0	Minimally Invasive
TCGA-EY-A4KR	0.947945205	1	4.121306286	high	56	Black	II-IV	High	Serous endometrial adenocarcinoma	NO	YES	NA	Minimally Invasive
TCGA-EY-A3QX	2.709589041	1	4.258129851	high	64	White	II-IV	High	Serous endometrial adenocarcinoma	NA	NA	R0	Minimally Invasive
TCGA-AX-A3FS	0.019178082	0	4.260988339	high	82	White	I	High	Endometrioid endometrial adenocarcinoma	NA	NA	NA	open
TCGA-E6-A8L9	2.775342466	0	4.318647875	high	61	Black	I	High	Serous endometrial adenocarcinoma	NO	YES	R0	open
TCGA-EY-A1GM	2.726027397	1	4.355268451	high	60	Black	II-IV	High	Mixed serous and endometrioid	NA	NA	R0	Minimally Invasive
TCGA-PG-A7D5	3.224657534	0	4.39251077	high	62	Black	I	High	Serous endometrial adenocarcinoma	YES	NO	R0	open
TCGA-EY-A212	0.849315068	1	4.451865816	high	83	White	II-IV	High	Serous endometrial adenocarcinoma	NA	NA	R0	Minimally Invasive
TCGA-AP-A054	1.942465753	1	4.495186593	high	64	White	II-IV	High	Endometrioid endometrial adenocarcinoma	NA	NA	R1/2	open
TCGA-D1-A0ZZ	1.879452055	0	4.770205144	high	80	White	I	High	Mixed serous and endometrioid	NA	NA	R0	open
TCGA-EY-A3L3	2.279452055	0	4.772045675	high	82	Black	I	High	Serous endometrial adenocarcinoma	NA	NA	R0	Minimally Invasive
TCGA-B5-A1MS	8.526027397	1	4.89346029	high	60	White	I	High	Serous endometrial adenocarcinoma	NA	NA	NA	Minimally Invasive
TCGA-AJ-A3NH	0.849315068	1	4.924847267	high	90	White	I	High	Serous endometrial adenocarcinoma	NA	NA	R0	Minimally Invasive
TCGA-EY-A1GO	1.605479452	0	4.940234073	high	65	White	II-IV	1Low	Endometrioid endometrial adenocarcinoma	NA	NA	R0	Minimally Invasive
TCGA-AP-A0LH	3.030136986	1	4.975652964	high	60	White	I	High	Mixed serous and endometrioid	NA	NA	R0	open
TCGA-DI-A2QT	1.032876712	1	5.033031791	high	51	Other	II-IV	High	Serous endometrial adenocarcinoma	NA	NA	R1/2	Minimally Invasive
TCGA-AX-A1CA	2.668493151	0	5.12289521	high	70	Black	I	High	Serous endometrial adenocarcinoma	NA	NA	R1/2	open
TCGA-D1-A2G6	0.706849315	1	5.130079545	high	53	White	II-IV	High	Endometrioid endometrial adenocarcinoma	NA	NA	R0	open
TCGA-AX-A1C8	2.126027397	0	5.230452542	high	77	White	II-IV	High	Serous endometrial adenocarcinoma	NA	NA	R1/2	Minimally Invasive
TCGA-A5-A1OH	3.02739726	0	5.445605825	high	86	White	II-IV	High	Serous endometrial adenocarcinoma	YES	YES	R0	open
TCGA-AX-A2IN	2.594520548	1	5.981611006	high	63	White	I	High	Endometrioid endometrial adenocarcinoma	NA	NA	R0	open
TCGA-AX-A3FZ	0.016438356	0	6.010120633	high	33	White	II-IV	High	Endometrioid endometrial adenocarcinoma	NA	NA	NA	open
TCGA-D1-A179	1.22739726	1	6.169743625	high	76	White	II-IV	High	Serous endometrial adenocarcinoma	NA	NA	R0	Minimally Invasive
TCGA-BK-A26L	2.010958904	0	6.172837947	high	71	White	II-IV	High	Serous endometrial adenocarcinoma	NA	NA	NA	Minimally Invasive
TCGA-AX-A2HK	0.246575342	1	6.424101924	high	77	White	II-IV	High	Endometrioid endometrial adenocarcinoma	NA	NA	R0	open
TCGA-D1-A16G	2.284931507	1	7.529345507	high	74	White	II-IV	High	Serous endometrial adenocarcinoma	NA	NA	NA	open
TCGA-EY-A1GS	1.835616438	1	7.814038426	high	71	Black	II-IV	High	Serous endometrial adenocarcinoma	NA	NA	R1/2	open
