# Supplementary material for: Identification of EMT-Related Gene Signatures to Predict the Prognosis of Patients With Endometrial Cancer
Source: Front Genet. 2020 Dec 2;11:582274. doi: 10.3389/fgene.2020.582274 (PMC7738567; doi:10.3389/fgene.2020.582274)
Supplement: Supplementary file 1 [file Data_Sheet_1.zip › data-PFS.txt]

id	futime	fustat	riskScore	Risk	Age	Race	AJCC	Grade	Histologic_type	Hypertension	Radiotherapy	Margin_status	Surgical_approach
TCGA-D1-A174	1.62739726	0	0.210465472	1low	51	White	I	High	Endometrioid endometrial adenocarcinoma	NA	NA	R0	Minimally Invasive
TCGA-BG-A0LW	1.550684932	0	0.214490782	1low	47	White	I	1Low	Endometrioid endometrial adenocarcinoma	NA	NA	R0	open
TCGA-AP-A1DV	0.55890411	0	0.247107494	1low	59	White	II-IV	High	Endometrioid endometrial adenocarcinoma	NA	NA	R0	open
TCGA-A5-A0GX	5.720547945	0	0.253745979	1low	53	White	I	1Low	Endometrioid endometrial adenocarcinoma	NA	NA	R0	open
TCGA-AP-A0LM	2.260273973	0	0.260336096	1low	33	Black	II-IV	High	Endometrioid endometrial adenocarcinoma	NA	NA	R0	open
TCGA-DF-A2KN	0.183561644	0	0.260970756	1low	NA	NA	I	High	Endometrioid endometrial adenocarcinoma	NA	NA	NA	NA
TCGA-D1-A15Z	0.15890411	1	0.261395707	1low	72	White	I	1Low	Endometrioid endometrial adenocarcinoma	NA	NA	R0	open
TCGA-D1-A17Q	0.147945205	0	0.265188056	1low	54	White	I	1Low	Endometrioid endometrial adenocarcinoma	NA	NA	R0	Minimally Invasive
TCGA-AP-A059	4.002739726	0	0.265475136	1low	69	White	I	High	Endometrioid endometrial adenocarcinoma	NA	NA	R0	open
TCGA-A5-AB3J	1.402739726	0	0.274653284	1low	52	Black	II-IV	1Low	Endometrioid endometrial adenocarcinoma	YES	YES	R0	open
TCGA-D1-A16Q	0.887671233	0	0.27873398	1low	54	White	II-IV	1Low	Endometrioid endometrial adenocarcinoma	NA	NA	R0	open
TCGA-AX-A06H	2.282191781	0	0.280356984	1low	60	Other	II-IV	1Low	Endometrioid endometrial adenocarcinoma	NA	NA	R1/2	Minimally Invasive
TCGA-BS-A0TA	1.079452055	1	0.281891952	1low	58	Other	II-IV	High	Endometrioid endometrial adenocarcinoma	NA	NA	NA	open
TCGA-EY-A1GL	2.778082192	0	0.28307214	1low	51	White	II-IV	1Low	Endometrioid endometrial adenocarcinoma	NA	NA	R0	open
TCGA-BS-A0UT	6.060273973	0	0.287565468	1low	62	Other	II-IV	1Low	Endometrioid endometrial adenocarcinoma	NA	NA	R0	open
TCGA-A5-A0GN	5.043835616	0	0.287648797	1low	65	White	I	1Low	Endometrioid endometrial adenocarcinoma	NA	NA	R0	open
TCGA-AJ-A3OK	1.328767123	0	0.297469604	1low	73	White	I	High	Serous endometrial adenocarcinoma	NA	NA	R0	Minimally Invasive
TCGA-D1-A17C	0.082191781	0	0.298400031	1low	78	White	I	1Low	Endometrioid endometrial adenocarcinoma	NA	NA	R0	Minimally Invasive
TCGA-BS-A0T9	1.736986301	1	0.298982297	1low	39	Other	II-IV	High	Endometrioid endometrial adenocarcinoma	NA	NA	R1/2	open
TCGA-AP-A1DK	7.580821918	0	0.300231149	1low	53	White	I	High	Endometrioid endometrial adenocarcinoma	NA	NA	R0	Minimally Invasive
TCGA-B5-A11G	9.446575342	0	0.301227214	1low	71	Black	I	1Low	Endometrioid endometrial adenocarcinoma	NA	NA	NA	open
TCGA-BG-A0MO	3.58630137	0	0.307226394	1low	63	White	I	1Low	Endometrioid endometrial adenocarcinoma	NA	NA	R0	open
TCGA-A5-A0G1	8.906849315	1	0.314250774	1low	67	White	I	High	Serous endometrial adenocarcinoma	NA	NA	R0	open
TCGA-A5-A0R9	2.052054795	0	0.318917355	1low	51	White	I	1Low	Endometrioid endometrial adenocarcinoma	NA	NA	R0	open
TCGA-BG-A2L7	1.676712329	0	0.319046341	1low	68	White	I	High	Endometrioid endometrial adenocarcinoma	NA	NA	NA	open
TCGA-A5-A0GR	3.068493151	0	0.335172094	1low	69	Black	I	1Low	Endometrioid endometrial adenocarcinoma	NA	NA	R0	open
TCGA-A5-A0GM	5.043835616	0	0.335665455	1low	53	White	I	1Low	Endometrioid endometrial adenocarcinoma	NA	NA	R0	open
TCGA-AX-A05Z	5.95890411	0	0.337108955	1low	37	NA	II-IV	1Low	Endometrioid endometrial adenocarcinoma	NA	NA	R1/2	Minimally Invasive
TCGA-EY-A1GE	2.030136986	0	0.338337547	1low	67	White	I	1Low	Endometrioid endometrial adenocarcinoma	NA	NA	R0	Minimally Invasive
TCGA-EO-A3AY	3.18630137	1	0.341334938	1low	58	NA	I	High	Endometrioid endometrial adenocarcinoma	NA	NA	R0	Minimally Invasive
TCGA-BG-A0MU	1.690410959	0	0.342059608	1low	78	White	II-IV	1Low	Endometrioid endometrial adenocarcinoma	NA	NA	R0	open
TCGA-D1-A16B	3.030136986	0	0.345133583	1low	64	White	I	1Low	Endometrioid endometrial adenocarcinoma	NA	NA	R0	Minimally Invasive
TCGA-BK-A0CB	2.991780822	0	0.346575862	1low	60	White	II-IV	1Low	Endometrioid endometrial adenocarcinoma	NA	NA	R0	open
TCGA-D1-A16R	0.057534247	0	0.349940693	1low	39	White	I	1Low	Endometrioid endometrial adenocarcinoma	NA	NA	R0	open
TCGA-B5-A0K0	4.049315068	0	0.353735117	1low	48	White	I	1Low	Endometrioid endometrial adenocarcinoma	NA	NA	NA	Minimally Invasive
TCGA-D1-A17N	0.126027397	0	0.354788298	1low	46	NA	I	1Low	Endometrioid endometrial adenocarcinoma	NA	NA	R0	open
TCGA-D1-A1NZ	1.501369863	0	0.355526546	1low	60	White	I	1Low	Endometrioid endometrial adenocarcinoma	NA	NA	R0	open
TCGA-AP-A0LP	5.136986301	0	0.359032833	1low	76	White	I	1Low	Endometrioid endometrial adenocarcinoma	NA	NA	R0	open
TCGA-A5-A0GW	1.934246575	0	0.370485395	1low	46	Other	I	High	Endometrioid endometrial adenocarcinoma	NA	NA	R0	open
TCGA-B5-A11F	4.410958904	1	0.371796792	1low	55	White	I	1Low	Endometrioid endometrial adenocarcinoma	NA	NA	NA	Minimally Invasive
TCGA-EC-A24G	1.4	0	0.374019865	1low	57	White	II-IV	High	Endometrioid endometrial adenocarcinoma	NA	NA	R0	NA
TCGA-B5-A11V	1.630136986	0	0.375134843	1low	64	Black	I	1Low	Endometrioid endometrial adenocarcinoma	NA	NA	NA	Minimally Invasive
TCGA-B5-A11N	5.139726027	0	0.375838031	1low	69	White	I	1Low	Endometrioid endometrial adenocarcinoma	NA	NA	NA	Minimally Invasive
TCGA-D1-A0ZV	1.994520548	0	0.376788526	1low	58	White	I	1Low	Endometrioid endometrial adenocarcinoma	NA	NA	R0	open
TCGA-AJ-A8CT	0.224657534	0	0.385430363	1low	58	Black	I	1Low	Endometrioid endometrial adenocarcinoma	NA	NA	R0	Minimally Invasive
TCGA-5S-A9Q8	0.857534247	0	0.386411561	1low	51	Black	II-IV	1Low	Endometrioid endometrial adenocarcinoma	NO	NO	R0	open
TCGA-AX-A1CE	2.84109589	0	0.38751948	1low	60	White	I	High	Endometrioid endometrial adenocarcinoma	NA	NA	R0	Minimally Invasive
TCGA-D1-A16O	2.802739726	0	0.394759198	1low	44	White	I	1Low	Endometrioid endometrial adenocarcinoma	NA	NA	R0	open
TCGA-B5-A0K7	0.882191781	1	0.400866169	1low	64	White	I	1Low	Endometrioid endometrial adenocarcinoma	NA	NA	NA	Minimally Invasive
TCGA-DI-A1BY	3.052054795	0	0.403550523	1low	63	White	II-IV	1Low	Endometrioid endometrial adenocarcinoma	NA	NA	R0	NA
TCGA-AX-A3GB	1.205479452	0	0.404969836	1low	73	White	I	High	Endometrioid endometrial adenocarcinoma	NA	NA	R0	open
TCGA-BS-A0U8	8.117808219	0	0.4097818	1low	55	White	II-IV	1Low	Endometrioid endometrial adenocarcinoma	NA	NA	NA	open
TCGA-B5-A0JZ	0.975342466	1	0.410497985	1low	60	White	II-IV	High	Endometrioid endometrial adenocarcinoma	NA	NA	NA	open
TCGA-B5-A11L	0.35890411	1	0.410515556	1low	71	White	I	1Low	Endometrioid endometrial adenocarcinoma	NA	NA	NA	Minimally Invasive
TCGA-EY-A1GK	1.898630137	0	0.412439938	1low	74	White	I	High	Endometrioid endometrial adenocarcinoma	NA	NA	R0	Minimally Invasive
TCGA-EY-A215	1.57260274	0	0.41599271	1low	60	White	I	High	Endometrioid endometrial adenocarcinoma	NA	NA	R0	Minimally Invasive
TCGA-B5-A0JX	4.895890411	0	0.416176662	1low	62	White	I	High	Endometrioid endometrial adenocarcinoma	NA	NA	NA	Minimally Invasive
TCGA-A5-A0GP	3.879452055	0	0.418698994	1low	58	Other	I	1Low	Endometrioid endometrial adenocarcinoma	NA	NA	R0	open
TCGA-AX-A063	6.621917808	0	0.418846416	1low	63	White	I	1Low	Endometrioid endometrial adenocarcinoma	NA	NA	R0	open
TCGA-AP-A0LL	2.164383562	1	0.421425212	1low	56	White	I	1Low	Endometrioid endometrial adenocarcinoma	NA	NA	R0	open
TCGA-BS-A0UJ	6.865753425	0	0.422106133	1low	68	Other	I	1Low	Endometrioid endometrial adenocarcinoma	NA	NA	R0	open
TCGA-QF-A5YT	3.328767123	0	0.424157675	1low	57	Black	II-IV	1Low	Endometrioid endometrial adenocarcinoma	NO	YES	R0	Minimally Invasive
TCGA-BS-A0VI	7.249315068	0	0.424550136	1low	58	White	II-IV	High	Endometrioid endometrial adenocarcinoma	NA	NA	R0	open
TCGA-EO-A3AV	2.928767123	0	0.427361614	1low	51	NA	II-IV	High	Endometrioid endometrial adenocarcinoma	NA	NA	R0	Minimally Invasive
TCGA-D1-A167	1.309589041	0	0.428641582	1low	70	White	I	1Low	Endometrioid endometrial adenocarcinoma	NA	NA	R0	open
TCGA-BS-A0TG	6.495890411	0	0.430662728	1low	60	White	II-IV	1Low	Endometrioid endometrial adenocarcinoma	NA	NA	R0	open
TCGA-BK-A13C	2.082191781	0	0.438410136	1low	47	Black	I	1Low	Endometrioid endometrial adenocarcinoma	NA	NA	R0	Minimally Invasive
TCGA-D1-A17H	2.334246575	0	0.440919967	1low	61	White	I	1Low	Endometrioid endometrial adenocarcinoma	NA	NA	R0	open
TCGA-BG-A0MK	3.608219178	1	0.461048648	1low	52	Black	II-IV	High	Endometrioid endometrial adenocarcinoma	NA	NA	R0	Minimally Invasive
TCGA-4E-A92E	0.035616438	0	0.461083073	1low	54	Black	I	1Low	Endometrioid endometrial adenocarcinoma	NO	NA	R0	open
TCGA-BG-A0M2	1.745205479	0	0.463597838	1low	62	White	I	1Low	Endometrioid endometrial adenocarcinoma	NA	NA	R0	Minimally Invasive
TCGA-AP-A1DH	5.97260274	0	0.471269904	1low	62	White	I	High	Endometrioid endometrial adenocarcinoma	NA	NA	R0	open
TCGA-BG-A0W1	4.402739726	0	0.471802052	1low	89	White	II-IV	1Low	Endometrioid endometrial adenocarcinoma	NA	NA	R0	open
TCGA-BG-A0M8	5.534246575	0	0.482165109	1low	50	White	I	High	Endometrioid endometrial adenocarcinoma	NA	NA	R0	open
TCGA-AJ-A3BK	2.824657534	0	0.497039491	1low	68	White	I	High	Endometrioid endometrial adenocarcinoma	NA	NA	R0	Minimally Invasive
TCGA-DF-A2KZ	2.263013699	0	0.497992108	1low	87	NA	I	High	Endometrioid endometrial adenocarcinoma	NA	YES	NA	open
TCGA-D1-A2G0	4.065753425	0	0.499726906	1low	70	White	I	High	Mixed serous and endometrioid	NA	NA	R0	open
TCGA-AX-A0IZ	3.652054795	0	0.503496232	1low	53	White	I	High	Endometrioid endometrial adenocarcinoma	NA	NA	R0	open
TCGA-D1-A17T	0.194520548	0	0.50478656	1low	67	White	I	1Low	Endometrioid endometrial adenocarcinoma	NA	NA	R0	Minimally Invasive
TCGA-D1-A16D	3.126027397	0	0.505013759	1low	49	White	I	1Low	Endometrioid endometrial adenocarcinoma	NA	NA	NA	open
TCGA-E6-A2P9	3.797260274	0	0.50925513	1low	65	White	I	High	Endometrioid endometrial adenocarcinoma	NA	NA	NA	Minimally Invasive
TCGA-BS-A0U5	8.04109589	0	0.511338981	1low	76	White	I	1Low	Endometrioid endometrial adenocarcinoma	NA	NA	R0	open
TCGA-AX-A05S	0.926027397	1	0.511517902	1low	81	White	II-IV	High	Endometrioid endometrial adenocarcinoma	NA	NA	R1/2	open
TCGA-JU-AAVI	1.383561644	1	0.513712083	1low	61	Black	II-IV	High	Serous endometrial adenocarcinoma	YES	YES	R0	Minimally Invasive
TCGA-SJ-A6ZI	1.728767123	0	0.517012156	1low	64	Black	I	1Low	Endometrioid endometrial adenocarcinoma	YES	YES	R0	open
TCGA-AP-A05O	0.931506849	1	0.517721913	1low	68	White	I	High	Endometrioid endometrial adenocarcinoma	NA	NA	R0	Minimally Invasive
TCGA-BG-A0VT	4.295890411	0	0.518543754	1low	56	White	II-IV	1Low	Endometrioid endometrial adenocarcinoma	NA	NA	R0	Minimally Invasive
TCGA-AP-A0LJ	3.893150685	0	0.519279444	1low	42	White	I	1Low	Endometrioid endometrial adenocarcinoma	NA	NA	R0	open
TCGA-BG-A0MG	4.046575342	0	0.522311717	1low	73	White	I	1Low	Endometrioid endometrial adenocarcinoma	NA	NA	R0	open
TCGA-AX-A062	3.832876712	0	0.522571859	1low	53	White	I	1Low	Endometrioid endometrial adenocarcinoma	NA	NA	R0	open
TCGA-D1-A16X	0.304109589	0	0.522795119	1low	54	White	I	1Low	Endometrioid endometrial adenocarcinoma	NA	NA	R0	open
TCGA-AJ-A2QO	2.863013699	1	0.523044793	1low	85	White	I	High	Endometrioid endometrial adenocarcinoma	NA	NA	NA	Minimally Invasive
TCGA-BG-A0MI	1.956164384	1	0.526490651	1low	83	White	I	1Low	Endometrioid endometrial adenocarcinoma	NA	NA	R0	open
TCGA-BG-A0MA	0.191780822	1	0.526551893	1low	60	White	I	High	Endometrioid endometrial adenocarcinoma	NA	NA	R0	open
TCGA-D1-A17A	0.131506849	0	0.528942508	1low	59	White	II-IV	High	Endometrioid endometrial adenocarcinoma	NA	NA	R0	open
TCGA-B5-A0K6	5.350684932	0	0.529095162	1low	58	White	I	1Low	Endometrioid endometrial adenocarcinoma	NA	NA	NA	Minimally Invasive
TCGA-D1-A16F	0.219178082	0	0.529198562	1low	60	White	I	1Low	Endometrioid endometrial adenocarcinoma	NA	NA	R0	open
TCGA-BG-A0LX	1.682191781	0	0.531225469	1low	57	White	I	1Low	Endometrioid endometrial adenocarcinoma	NA	NA	R0	open
TCGA-BG-A18B	1.287671233	0	0.532598467	1low	53	White	I	1Low	Endometrioid endometrial adenocarcinoma	NA	NA	NA	open
TCGA-D1-A17B	0.583561644	0	0.532786617	1low	69	White	I	1Low	Endometrioid endometrial adenocarcinoma	NA	NA	R0	Minimally Invasive
TCGA-AP-A0LS	7.956164384	0	0.545335826	1low	63	White	I	1Low	Endometrioid endometrial adenocarcinoma	NA	NA	R0	Minimally Invasive
TCGA-AP-A0LE	9.197260274	0	0.545745505	1low	57	White	I	High	Endometrioid endometrial adenocarcinoma	NA	NA	R0	open
TCGA-AX-A06L	5.054794521	0	0.546226184	1low	63	White	I	1Low	Endometrioid endometrial adenocarcinoma	NA	NA	R1/2	open
TCGA-B5-A0JS	7.197260274	0	0.546777411	1low	54	White	I	1Low	Endometrioid endometrial adenocarcinoma	NA	NA	NA	Minimally Invasive
TCGA-B5-A0JR	4.742465753	0	0.547454191	1low	73	White	I	High	Endometrioid endometrial adenocarcinoma	NA	NA	NA	Minimally Invasive
TCGA-AJ-A3NC	3.082191781	0	0.548092409	1low	63	White	I	High	Endometrioid endometrial adenocarcinoma	NA	NA	R0	Minimally Invasive
TCGA-AX-A3FT	0.016438356	0	0.548603813	1low	64	White	I	High	Endometrioid endometrial adenocarcinoma	NA	NA	NA	open
TCGA-BG-A18A	1.167123288	0	0.550093574	1low	74	White	I	1Low	Endometrioid endometrial adenocarcinoma	NA	NA	NA	Minimally Invasive
TCGA-BG-A0W2	4.715068493	0	0.550350557	1low	57	White	I	1Low	Endometrioid endometrial adenocarcinoma	NA	NA	NA	open
TCGA-B5-A1MZ	1.679452055	1	0.550492492	1low	54	White	I	1Low	Endometrioid endometrial adenocarcinoma	NA	NA	NA	Minimally Invasive
TCGA-EO-A22U	3.854794521	0	0.553845538	1low	83	White	I	High	Endometrioid endometrial adenocarcinoma	NA	NA	R0	Minimally Invasive
TCGA-B5-A11M	3.731506849	0	0.555685377	1low	43	White	I	1Low	Endometrioid endometrial adenocarcinoma	NA	NA	NA	open
TCGA-D1-A17U	1.909589041	0	0.557121568	1low	53	White	II-IV	1Low	Endometrioid endometrial adenocarcinoma	NA	NA	R0	open
TCGA-A5-A0VO	2.397260274	1	0.557908709	1low	64	White	I	1Low	Endometrioid endometrial adenocarcinoma	NA	NA	R0	open
TCGA-SJ-A6ZJ	1.523287671	0	0.559188863	1low	61	Black	I	1Low	Endometrioid endometrial adenocarcinoma	YES	YES	R0	open
TCGA-BG-A0MS	5.156164384	0	0.560968549	1low	53	White	II-IV	High	Endometrioid endometrial adenocarcinoma	NA	NA	R0	open
TCGA-A5-A1OJ	2.756164384	0	0.562219314	1low	31	Other	I	1Low	Endometrioid endometrial adenocarcinoma	NA	NA	R0	open
TCGA-B5-A11H	7.361643836	0	0.565140068	1low	67	White	II-IV	1Low	Endometrioid endometrial adenocarcinoma	NA	NA	NA	open
TCGA-BS-A0U7	2.561643836	1	0.567017223	1low	63	White	I	1Low	Endometrioid endometrial adenocarcinoma	NA	NA	R0	open
TCGA-D1-A16E	3.065753425	0	0.567195698	1low	73	White	I	1Low	Endometrioid endometrial adenocarcinoma	NA	NA	R0	open
TCGA-AP-A05N	1.989041096	1	0.56893725	1low	58	White	I	1Low	Endometrioid endometrial adenocarcinoma	NA	NA	R0	Minimally Invasive
TCGA-A5-A0G9	6.95890411	0	0.570186402	1low	79	White	I	High	Endometrioid endometrial adenocarcinoma	NA	NA	R0	open
TCGA-AJ-A23O	0.854794521	1	0.574627597	1low	69	White	I	High	Endometrioid endometrial adenocarcinoma	NA	NA	R0	NA
TCGA-BG-A187	1.22739726	0	0.575172617	1low	65	White	I	1Low	Endometrioid endometrial adenocarcinoma	NA	NA	R0	Minimally Invasive
TCGA-BS-A0UF	7.153424658	0	0.577732288	1low	65	Other	I	High	Endometrioid endometrial adenocarcinoma	NA	NA	R0	open
TCGA-D1-A15W	2.506849315	0	0.586721984	1low	58	White	II-IV	1Low	Endometrioid endometrial adenocarcinoma	NA	NA	NA	open
TCGA-D1-A0ZO	1.649315068	0	0.586755381	1low	75	White	I	1Low	Endometrioid endometrial adenocarcinoma	NA	NA	R0	Minimally Invasive
TCGA-D1-A0ZQ	0.712328767	0	0.587756539	1low	90	White	I	1Low	Endometrioid endometrial adenocarcinoma	NA	NA	R0	Minimally Invasive
TCGA-D1-A17F	0.106849315	0	0.587955637	1low	68	White	I	1Low	Endometrioid endometrial adenocarcinoma	NA	NA	R0	Minimally Invasive
TCGA-B5-A11U	1.394520548	0	0.595680866	1low	74	Black	II-IV	High	Endometrioid endometrial adenocarcinoma	NA	NA	NA	Minimally Invasive
TCGA-BS-A0UL	6.797260274	0	0.596893897	1low	54	Other	I	1Low	Endometrioid endometrial adenocarcinoma	NA	NA	R0	open
TCGA-EY-A2OM	1.901369863	0	0.601728698	1low	55	White	I	High	Endometrioid endometrial adenocarcinoma	NA	NA	R0	Minimally Invasive
TCGA-AP-A0LN	6.876712329	0	0.602025185	1low	56	Black	I	1Low	Endometrioid endometrial adenocarcinoma	NA	NA	R0	open
TCGA-EO-A22X	4.8	0	0.604906432	1low	36	NA	II-IV	High	Endometrioid endometrial adenocarcinoma	NA	NA	R0	Minimally Invasive
TCGA-AX-A1CK	6.687671233	0	0.605248584	1low	58	White	I	1Low	Endometrioid endometrial adenocarcinoma	NA	NA	R0	open
TCGA-EY-A1GD	4.490410959	0	0.612579049	1low	51	Black	I	1Low	Endometrioid endometrial adenocarcinoma	NA	NA	R0	Minimally Invasive
TCGA-AX-A2H5	5.936986301	0	0.615140587	1low	67	Black	II-IV	High	Serous endometrial adenocarcinoma	NA	NA	R1/2	open
TCGA-B5-A11J	4.536986301	0	0.61984976	1low	64	White	I	1Low	Endometrioid endometrial adenocarcinoma	NA	NA	NA	open
TCGA-B5-A1MX	4.035616438	0	0.620338484	1low	47	White	I	High	Endometrioid endometrial adenocarcinoma	NA	NA	NA	Minimally Invasive
TCGA-AJ-A3EK	1.221917808	0	0.622907339	1low	53	White	I	High	Endometrioid endometrial adenocarcinoma	NA	NA	NA	Minimally Invasive
TCGA-D1-A101	0.145205479	0	0.624520733	1low	60	White	I	1Low	Endometrioid endometrial adenocarcinoma	NA	NA	NA	Minimally Invasive
TCGA-AX-A0J1	6.449315068	0	0.627377164	1low	80	White	I	1Low	Endometrioid endometrial adenocarcinoma	NA	NA	R0	open
TCGA-AP-A0LD	9.832876712	0	0.628701968	1low	63	White	I	High	Endometrioid endometrial adenocarcinoma	NA	NA	R0	open
TCGA-BS-A0V7	5.298630137	0	0.631011743	1low	48	Other	I	1Low	Endometrioid endometrial adenocarcinoma	NA	NA	R0	open
TCGA-A5-A2K7	2.912328767	0	0.631771109	1low	41	NA	II-IV	High	Endometrioid endometrial adenocarcinoma	NA	NA	R0	open
TCGA-BK-A6W4	0.821917808	0	0.632050295	1low	62	Black	I	1Low	Endometrioid endometrial adenocarcinoma	YES	YES	R0	NA
TCGA-A5-A2K3	5.512328767	0	0.633574609	1low	68	White	I	High	Serous endometrial adenocarcinoma	NA	NA	R0	open
TCGA-BK-A6W3	0.835616438	0	0.638050406	1low	34	Black	II-IV	1Low	Endometrioid endometrial adenocarcinoma	NO	NO	R0	NA
TCGA-EC-A1QX	0.6	1	0.638466226	1low	71	White	I	High	Endometrioid endometrial adenocarcinoma	NA	NA	R0	NA
TCGA-QS-A5YR	1.969863014	0	0.640343619	1low	61	Black	II-IV	1Low	Endometrioid endometrial adenocarcinoma	YES	NO	NA	Minimally Invasive
TCGA-AP-A1E1	3.821917808	0	0.641179685	1low	74	White	I	1Low	Endometrioid endometrial adenocarcinoma	NA	NA	R0	Minimally Invasive
TCGA-AX-A3G9	1.528767123	0	0.64260294	1low	63	White	II-IV	High	Endometrioid endometrial adenocarcinoma	NA	NA	R1/2	open
TCGA-BG-A0M0	1.610958904	0	0.6428635	1low	66	White	I	1Low	Endometrioid endometrial adenocarcinoma	NA	NA	R0	Minimally Invasive
TCGA-A5-A0GG	10.30684932	0	0.651046144	1low	76	Black	I	1Low	Endometrioid endometrial adenocarcinoma	NA	NA	R0	open
TCGA-D1-A0ZN	1.22739726	1	0.653241725	1low	60	White	I	1Low	Endometrioid endometrial adenocarcinoma	NA	NA	R0	open
TCGA-AJ-A8CV	2.926027397	0	0.656363721	1low	58	Black	I	1Low	Endometrioid endometrial adenocarcinoma	NA	NA	R0	Minimally Invasive
TCGA-D1-A3JP	1.410958904	0	0.662010125	1low	61	White	I	High	Serous endometrial adenocarcinoma	NO	YES	R0	open
TCGA-D1-A1NY	1.405479452	0	0.666829486	1low	67	White	I	High	Endometrioid endometrial adenocarcinoma	NA	NA	R0	open
TCGA-A5-A0GA	1.487671233	1	0.66721813	1low	67	White	II-IV	High	Endometrioid endometrial adenocarcinoma	NA	NA	R0	open
TCGA-B5-A0K2	6.052054795	0	0.670604108	1low	54	White	II-IV	1Low	Endometrioid endometrial adenocarcinoma	NA	NA	NA	Minimally Invasive
TCGA-AX-A1CJ	6.117808219	0	0.671790046	1low	59	Black	I	1Low	Endometrioid endometrial adenocarcinoma	NA	NA	R0	open
TCGA-A5-A0GI	7.347945205	0	0.67456456	1low	63	White	I	1Low	Endometrioid endometrial adenocarcinoma	NA	NA	R0	open
TCGA-BS-A0UA	1.424657534	1	0.674911312	1low	68	White	I	1Low	Endometrioid endometrial adenocarcinoma	NA	NA	R0	open
TCGA-D1-A0ZU	2.389041096	0	0.680507739	1low	34	White	I	1Low	Endometrioid endometrial adenocarcinoma	NA	NA	R0	Minimally Invasive
TCGA-AP-A05P	1.742465753	0	0.682371964	1low	54	Other	I	1Low	Endometrioid endometrial adenocarcinoma	NA	NA	R0	Minimally Invasive
TCGA-BS-A0TD	6.517808219	0	0.683692184	1low	65	Other	I	1Low	Endometrioid endometrial adenocarcinoma	NA	NA	R0	open
TCGA-BG-A0VX	2.857534247	0	0.685209774	1low	58	White	I	1Low	Endometrioid endometrial adenocarcinoma	NA	NA	NA	open
TCGA-QF-A5YS	1.887671233	0	0.685479672	1low	57	Black	II-IV	1Low	Mixed serous and endometrioid	YES	YES	R0	Minimally Invasive
TCGA-FI-A2F4	6.109589041	0	0.687910141	1low	64	Black	I	High	Endometrioid endometrial adenocarcinoma	NA	NA	R0	open
TCGA-D1-A1NS	0.117808219	0	0.68889803	1low	53	White	I	1Low	Endometrioid endometrial adenocarcinoma	NA	NA	R0	open
TCGA-BG-A0VW	4.334246575	0	0.690288202	1low	77	White	I	1Low	Endometrioid endometrial adenocarcinoma	NA	NA	R0	open
TCGA-B5-A11Y	1.534246575	0	0.69067377	1low	59	White	I	1Low	Endometrioid endometrial adenocarcinoma	NA	NA	NA	Minimally Invasive
TCGA-EO-A3AZ	2.263013699	0	0.694050604	1low	80	NA	I	High	Mixed serous and endometrioid	NA	NA	R0	Minimally Invasive
TCGA-AX-A2HA	6.780821918	0	0.704402577	1low	35	White	I	High	Endometrioid endometrial adenocarcinoma	NA	NA	R0	open
TCGA-BS-A0WQ	5.539726027	0	0.7048187	1low	55	Other	I	1Low	Endometrioid endometrial adenocarcinoma	NA	NA	R0	open
TCGA-PG-A916	1.430136986	0	0.705123178	1low	70	Black	I	1Low	Endometrioid endometrial adenocarcinoma	YES	NO	R0	open
TCGA-A5-A0GE	8.780821918	0	0.705361143	1low	38	Other	I	1Low	Endometrioid endometrial adenocarcinoma	NA	NA	R0	open
TCGA-BG-A0VV	4.254794521	0	0.709286192	1low	53	White	I	1Low	Endometrioid endometrial adenocarcinoma	NA	NA	R0	open
TCGA-BS-A0V4	4.95890411	0	0.711539264	1low	56	White	I	1Low	Endometrioid endometrial adenocarcinoma	NA	NA	NA	open
TCGA-AJ-A3OL	1.161643836	1	0.714563675	1low	55	White	II-IV	High	Endometrioid endometrial adenocarcinoma	NA	NA	R0	NA
TCGA-BG-A0VZ	4.38630137	0	0.714909906	1low	58	White	II-IV	1Low	Endometrioid endometrial adenocarcinoma	NA	NA	R0	open
TCGA-DI-A0WH	1.35890411	0	0.715485058	1low	64	White	I	High	Endometrioid endometrial adenocarcinoma	NA	NA	R0	NA
TCGA-AP-A056	7.17260274	0	0.720772586	1low	64	White	II-IV	High	Endometrioid endometrial adenocarcinoma	NA	NA	R0	open
TCGA-AX-A064	4.156164384	0	0.725544723	1low	81	White	II-IV	1Low	Endometrioid endometrial adenocarcinoma	NA	NA	NA	open
TCGA-A5-A0VQ	1.328767123	0	0.727566377	1low	62	NA	I	High	Endometrioid endometrial adenocarcinoma	NA	NA	R0	open
TCGA-D1-A17S	2.024657534	0	0.732922816	1low	59	White	I	1Low	Endometrioid endometrial adenocarcinoma	NA	NA	R0	open
TCGA-DI-A1BU	3.273972603	0	0.733254219	1low	55	White	II-IV	High	Mixed serous and endometrioid	NA	NA	R0	NA
TCGA-B5-A5OC	3.421917808	0	0.733333886	1low	71	Black	II-IV	High	Endometrioid endometrial adenocarcinoma	NA	YES	R1/2	NA
TCGA-D1-A1O5	1.254794521	0	0.735384582	1low	61	White	I	1Low	Endometrioid endometrial adenocarcinoma	NA	NA	R0	open
TCGA-BS-A0TJ	5.665753425	0	0.736479246	1low	59	Other	I	High	Endometrioid endometrial adenocarcinoma	NA	NA	R0	open
TCGA-AP-A1DR	4.095890411	0	0.741965233	1low	59	Black	II-IV	1Low	Endometrioid endometrial adenocarcinoma	NA	NA	R0	Minimally Invasive
TCGA-A5-A0R8	0.115068493	1	0.746474248	1low	81	White	I	1Low	Endometrioid endometrial adenocarcinoma	NA	NA	R0	open
TCGA-AP-A1DM	4.657534247	0	0.747553794	1low	60	White	I	1Low	Endometrioid endometrial adenocarcinoma	NA	NA	R0	Minimally Invasive
TCGA-A5-A0GQ	6.156164384	0	0.747585521	1low	76	White	I	1Low	Endometrioid endometrial adenocarcinoma	NA	NA	R0	open
TCGA-A5-A0GU	2.356164384	0	0.749396978	1low	58	White	I	1Low	Endometrioid endometrial adenocarcinoma	NA	NA	R0	open
TCGA-B5-A0JY	5.77260274	0	0.749956214	1low	50	White	II-IV	High	Endometrioid endometrial adenocarcinoma	NA	NA	NA	open
TCGA-EY-A1GP	1.569863014	0	0.751896035	1low	54	Black	I	1Low	Endometrioid endometrial adenocarcinoma	NA	NA	R0	Minimally Invasive
TCGA-BS-A0UM	3.983561644	1	0.754681289	1low	64	White	I	1Low	Endometrioid endometrial adenocarcinoma	NA	NA	R0	open
TCGA-AP-A0LT	4.101369863	0	0.75593301	1low	57	White	II-IV	1Low	Endometrioid endometrial adenocarcinoma	NA	NA	R0	Minimally Invasive
TCGA-BG-A220	1.189041096	0	0.756707001	1low	69	White	I	High	Endometrioid endometrial adenocarcinoma	NA	NA	NA	open
TCGA-EY-A2OP	2.58630137	0	0.757400889	1low	63	White	I	High	Endometrioid endometrial adenocarcinoma	NA	NA	R0	Minimally Invasive
TCGA-EO-A3B0	3.868493151	0	0.758017882	1low	43	Other	II-IV	High	Endometrioid endometrial adenocarcinoma	NA	NA	NA	open
TCGA-BG-A0MH	5.287671233	0	0.760972087	1low	61	White	I	1Low	Endometrioid endometrial adenocarcinoma	NA	NA	NA	open
TCGA-BS-A0TI	5.156164384	0	0.762040693	1low	64	White	I	High	Endometrioid endometrial adenocarcinoma	NA	NA	R0	open
TCGA-A5-A0G5	3.084931507	0	0.762219734	1low	73	Black	I	High	Serous endometrial adenocarcinoma	NA	NA	R0	open
TCGA-EY-A5W2	1.41369863	0	0.769374401	1low	72	Black	I	High	Endometrioid endometrial adenocarcinoma	YES	YES	R0	Minimally Invasive
TCGA-AJ-A8CW	0.010958904	0	0.772475104	1low	64	Black	I	1Low	Endometrioid endometrial adenocarcinoma	NA	NA	R0	open
TCGA-B5-A121	1.380821918	0	0.772704257	1low	57	White	II-IV	1Low	Endometrioid endometrial adenocarcinoma	NA	NA	NA	Minimally Invasive
TCGA-AJ-A3BG	1.315068493	1	0.774518659	1low	65	White	I	High	Mixed serous and endometrioid	NA	NA	R0	open
TCGA-E6-A1LX	1.947945205	0	0.778537924	1low	40	White	I	High	Endometrioid endometrial adenocarcinoma	NA	NA	R0	open
TCGA-QS-A5YQ	2.079452055	0	0.786549572	1low	55	Black	II-IV	1Low	Endometrioid endometrial adenocarcinoma	NO	YES	R0	Minimally Invasive
TCGA-BK-A56F	1.098630137	0	0.791459496	1low	75	Black	I	1Low	Endometrioid endometrial adenocarcinoma	YES	YES	R0	Minimally Invasive
TCGA-D1-A176	2.512328767	0	0.793429984	1low	67	White	I	1Low	Endometrioid endometrial adenocarcinoma	NA	NA	R0	open
TCGA-B5-A1MV	4.287671233	0	0.801201007	1low	84	White	I	1Low	Endometrioid endometrial adenocarcinoma	NA	NA	NA	open
TCGA-BK-A0C9	2.991780822	0	0.80268231	1low	57	White	I	1Low	Endometrioid endometrial adenocarcinoma	NA	NA	R0	open
TCGA-EY-A549	1.657534247	0	0.803703105	1low	78	Black	I	High	Endometrioid endometrial adenocarcinoma	YES	YES	R0	Minimally Invasive
TCGA-A5-A2K5	2.060273973	0	0.80537944	1low	76	White	I	High	Endometrioid endometrial adenocarcinoma	NA	NA	R0	open
TCGA-AX-A0J0	3.342465753	0	0.806086302	1low	47	White	I	1Low	Endometrioid endometrial adenocarcinoma	NA	NA	R0	open
TCGA-BG-A0M3	2.934246575	0	0.809318415	1low	74	White	I	1Low	Endometrioid endometrial adenocarcinoma	NA	NA	R0	open
TCGA-D1-A163	0.610958904	1	0.819635923	1low	50	White	II-IV	1Low	Endometrioid endometrial adenocarcinoma	NA	NA	R0	open
TCGA-DF-A2KU	8.402739726	0	0.823626427	1low	NA	NA	I	High	Endometrioid endometrial adenocarcinoma	NA	YES	NA	open
TCGA-AJ-A3NE	1.720547945	0	0.824095469	1low	46	White	I	High	Endometrioid endometrial adenocarcinoma	NA	NA	R0	Minimally Invasive
TCGA-EO-A22T	5.575342466	0	0.826703982	1low	56	Other	II-IV	High	Endometrioid endometrial adenocarcinoma	NA	NA	R0	open
TCGA-BG-A0MQ	4.978082192	0	0.82821445	1low	71	White	I	1Low	Endometrioid endometrial adenocarcinoma	NA	NA	R0	open
TCGA-B5-A11Z	1.446575342	0	0.836123914	1low	61	White	I	1Low	Endometrioid endometrial adenocarcinoma	NA	NA	NA	Minimally Invasive
TCGA-BK-A13B	2.082191781	1	0.839588081	1low	58	Black	I	High	Endometrioid endometrial adenocarcinoma	NA	NA	NA	NA
TCGA-BG-A0M9	6.219178082	0	0.840887699	1low	73	White	I	1Low	Endometrioid endometrial adenocarcinoma	NA	NA	R0	open
TCGA-EO-A3KX	3.205479452	0	0.840927853	1low	80	White	I	High	Endometrioid endometrial adenocarcinoma	NA	NA	R0	Minimally Invasive
TCGA-EO-A3AU	3.22739726	1	0.841057728	1low	72	NA	II-IV	High	Endometrioid endometrial adenocarcinoma	NA	NA	NA	Minimally Invasive
TCGA-BS-A0TC	7.128767123	0	0.84163019	1low	69	Other	I	1Low	Endometrioid endometrial adenocarcinoma	NA	NA	R0	open
TCGA-A5-A0GB	2.731506849	0	0.845083533	1low	65	White	I	High	Endometrioid endometrial adenocarcinoma	NA	NA	R0	open
TCGA-BG-A186	1.147945205	0	0.849748313	1low	61	Black	II-IV	1Low	Endometrioid endometrial adenocarcinoma	NA	NA	NA	open
TCGA-D1-A16Y	1.457534247	0	0.852477026	1low	56	White	I	1Low	Endometrioid endometrial adenocarcinoma	NA	NA	NA	open
TCGA-BG-A0M4	5.936986301	0	0.854680053	1low	60	White	I	High	Endometrioid endometrial adenocarcinoma	NA	NA	R0	Minimally Invasive
TCGA-AP-A0LF	7.832876712	0	0.861187479	1low	82	White	II-IV	High	Endometrioid endometrial adenocarcinoma	NA	NA	R1/2	open
TCGA-A5-A0GD	9.378082192	1	0.863007094	1low	75	White	I	1Low	Endometrioid endometrial adenocarcinoma	NA	NA	R0	open
TCGA-BG-A0M7	5.306849315	0	0.864123252	1low	60	White	II-IV	1Low	Endometrioid endometrial adenocarcinoma	NA	NA	R0	open
TCGA-AJ-A5DV	1.860273973	0	0.867074033	1low	65	Black	I	High	Endometrioid endometrial adenocarcinoma	YES	NA	NA	NA
TCGA-D1-A169	1.421917808	1	0.868841867	1low	63	White	II-IV	1Low	Endometrioid endometrial adenocarcinoma	NA	NA	R0	Minimally Invasive
TCGA-AX-A060	2.945205479	0	0.873603431	1low	77	Other	I	High	Endometrioid endometrial adenocarcinoma	NA	NA	R1/2	open
TCGA-B5-A0JV	1.912328767	1	0.875091333	1low	63	Black	I	1Low	Endometrioid endometrial adenocarcinoma	NA	NA	NA	Minimally Invasive
TCGA-AP-A0LV	2.090410959	0	0.87511044	1low	39	White	I	1Low	Endometrioid endometrial adenocarcinoma	NA	NA	R0	open
TCGA-AX-A2HG	3.18630137	0	0.879190756	1low	56	White	I	High	Endometrioid endometrial adenocarcinoma	NA	NA	R1/2	open
TCGA-EY-A1GC	4.512328767	0	0.882589282	1low	62	White	I	High	Endometrioid endometrial adenocarcinoma	NA	NA	R0	Minimally Invasive
TCGA-AX-A0IS	1.22739726	1	0.887859542	1low	52	White	I	1Low	Endometrioid endometrial adenocarcinoma	NA	NA	R1/2	Minimally Invasive
TCGA-A5-A0GV	0.832876712	1	0.890115201	1low	67	White	I	1Low	Endometrioid endometrial adenocarcinoma	NA	NA	R0	open
TCGA-AX-A05T	2.767123288	0	0.893429819	1low	82	White	I	1Low	Endometrioid endometrial adenocarcinoma	NA	NA	R0	Minimally Invasive
TCGA-D1-A1O7	0.087671233	0	0.898211032	1low	60	White	I	1Low	Endometrioid endometrial adenocarcinoma	NA	NA	R0	Minimally Invasive
TCGA-EY-A1H0	1.610958904	0	0.898463163	1low	57	Black	II-IV	1Low	Endometrioid endometrial adenocarcinoma	NA	NA	R0	open
TCGA-A5-A0G2	12.4630137	0	0.899377961	1low	57	Other	II-IV	High	Serous endometrial adenocarcinoma	NA	NA	R0	open
TCGA-B5-A11O	5.271232877	1	0.899900478	1low	62	White	I	1Low	Endometrioid endometrial adenocarcinoma	NA	NA	NA	Minimally Invasive
TCGA-EY-A1GI	1.945205479	0	0.899964488	1low	52	White	I	1Low	Endometrioid endometrial adenocarcinoma	NA	NA	R0	open
TCGA-AX-A1CI	7.123287671	0	0.900236002	1low	61	White	I	1Low	Endometrioid endometrial adenocarcinoma	NA	NA	R0	open
TCGA-BG-A0RY	1.284931507	0	0.902013376	1low	68	White	I	1Low	Endometrioid endometrial adenocarcinoma	NA	NA	R0	open
TCGA-B5-A3FH	2.304109589	0	0.903513096	1low	74	Black	I	High	Endometrioid endometrial adenocarcinoma	NA	NA	NA	Minimally Invasive
TCGA-B5-A11R	6.435616438	0	0.903522453	1low	51	Black	II-IV	High	Endometrioid endometrial adenocarcinoma	NA	NA	NA	Minimally Invasive
TCGA-BG-A0MC	3.460273973	0	0.905125701	1low	74	White	I	1Low	Endometrioid endometrial adenocarcinoma	NA	NA	R0	Minimally Invasive
TCGA-B5-A3FA	8.024657534	0	0.907533944	1low	73	White	I	High	Endometrioid endometrial adenocarcinoma	NA	NA	NA	Minimally Invasive
TCGA-EY-A548	1.178082192	0	0.907541631	1low	83	Black	I	1Low	Endometrioid endometrial adenocarcinoma	YES	NO	R0	Minimally Invasive
TCGA-A5-A0R7	1.465753425	0	0.915510571	1low	55	White	I	1Low	Endometrioid endometrial adenocarcinoma	NA	NA	R0	open
TCGA-PG-A917	0.580821918	0	0.917716566	1low	74	Black	I	1Low	Endometrioid endometrial adenocarcinoma	YES	NO	R0	open
TCGA-D1-A15X	2.490410959	0	0.918322091	1low	45	White	I	High	Serous endometrial adenocarcinoma	NA	NA	R0	open
TCGA-DF-A2KV	7.443835616	0	0.918669785	1low	55	NA	I	High	Endometrioid endometrial adenocarcinoma	NA	NA	NA	open
TCGA-AJ-A2QL	1.649315068	0	0.920265276	1low	60	White	II-IV	High	Endometrioid endometrial adenocarcinoma	NA	NA	NA	Minimally Invasive
TCGA-D1-A17D	2.536986301	0	0.922442132	1low	58	White	I	High	Endometrioid endometrial adenocarcinoma	NA	NA	R0	Minimally Invasive
TCGA-EY-A1GT	1.342465753	0	0.922719534	1low	68	White	II-IV	1Low	Endometrioid endometrial adenocarcinoma	NA	NA	R0	Minimally Invasive
TCGA-AP-A1E0	5.019178082	0	0.924492952	1low	40	White	II-IV	1Low	Endometrioid endometrial adenocarcinoma	NA	NA	R0	Minimally Invasive
TCGA-D1-A161	2.443835616	0	0.926225311	1low	78	White	I	1Low	Endometrioid endometrial adenocarcinoma	NA	NA	R0	Minimally Invasive
TCGA-FI-A2CX	5.564383562	0	0.92709856	1low	82	White	I	High	Endometrioid endometrial adenocarcinoma	NA	NA	R0	Minimally Invasive
TCGA-EC-A1NJ	1.336986301	0	0.92826673	1low	73	White	I	1Low	Endometrioid endometrial adenocarcinoma	NA	NA	R0	open
TCGA-EY-A2OO	3.81369863	0	0.929774995	1low	56	White	I	High	Mixed serous and endometrioid	NA	NA	R0	Minimally Invasive
TCGA-EO-A3L0	4.257534247	0	0.942112121	high	76	White	I	High	Endometrioid endometrial adenocarcinoma	NA	NA	R0	open
TCGA-D1-A17L	2.197260274	0	0.948953254	high	81	White	I	1Low	Endometrioid endometrial adenocarcinoma	NA	NA	R0	open
TCGA-B5-A3S1	2.471232877	0	0.955106529	high	71	White	II-IV	High	Serous endometrial adenocarcinoma	NA	NA	NA	Minimally Invasive
TCGA-QS-A744	1.235616438	0	0.957737989	high	86	Black	II-IV	1Low	Endometrioid endometrial adenocarcinoma	YES	NO	R0	Minimally Invasive
TCGA-EY-A1GR	1.468493151	0	0.958897269	high	67	Black	I	High	Endometrioid endometrial adenocarcinoma	NA	NA	R0	open
TCGA-AJ-A2QM	2.449315068	0	0.965533831	high	67	White	II-IV	High	Serous endometrial adenocarcinoma	NA	NA	NA	open
TCGA-B5-A0K8	2.320547945	0	0.976138947	high	71	White	I	High	Serous endometrial adenocarcinoma	NA	NA	NA	Minimally Invasive
TCGA-EO-A22Y	4.293150685	0	0.978190239	high	68	White	I	High	Endometrioid endometrial adenocarcinoma	NA	NA	R0	open
TCGA-A5-A1OF	2.665753425	0	0.982460292	high	47	NA	I	High	Mixed serous and endometrioid	NA	NA	R0	open
TCGA-AX-A05W	6.712328767	0	0.985679939	high	60	White	II-IV	1Low	Endometrioid endometrial adenocarcinoma	NA	NA	R0	open
TCGA-B5-A11W	1.624657534	0	0.989049036	high	61	White	I	1Low	Endometrioid endometrial adenocarcinoma	NA	NA	NA	Minimally Invasive
TCGA-BS-A0V8	6.969863014	0	0.993490922	high	68	Other	II-IV	1Low	Endometrioid endometrial adenocarcinoma	NA	NA	R1/2	open
TCGA-AJ-A3NF	1.767123288	0	0.999693733	high	60	White	II-IV	High	Serous endometrial adenocarcinoma	NA	NA	R0	Minimally Invasive
TCGA-D1-A102	0.369863014	0	1.003073622	high	49	White	I	1Low	Endometrioid endometrial adenocarcinoma	NA	NA	NA	open
TCGA-A5-A3LO	2.126027397	0	1.006357203	high	64	White	I	High	Endometrioid endometrial adenocarcinoma	NA	NA	R0	open
TCGA-B5-A0K4	4.81369863	0	1.00845868	high	51	NA	I	1Low	Endometrioid endometrial adenocarcinoma	NA	NA	NA	Minimally Invasive
TCGA-A5-A1OK	2.512328767	0	1.014858022	high	63	White	II-IV	High	Endometrioid endometrial adenocarcinoma	NA	NA	R0	open
TCGA-AJ-A3EL	1.873972603	0	1.016296605	high	47	Other	I	High	Endometrioid endometrial adenocarcinoma	NA	NA	R0	Minimally Invasive
TCGA-AX-A1CP	1.978082192	1	1.019858998	high	84	White	I	High	Serous endometrial adenocarcinoma	NA	NA	R1/2	Minimally Invasive
TCGA-A5-A7WJ	0.934246575	0	1.020036102	high	64	Black	I	1Low	Endometrioid endometrial adenocarcinoma	YES	NO	R0	Minimally Invasive
TCGA-BS-A0V6	7.465753425	0	1.020419209	high	55	Other	I	1Low	Endometrioid endometrial adenocarcinoma	NA	NA	R0	open
TCGA-B5-A3F9	11.38356164	0	1.021817767	high	56	Black	I	High	Endometrioid endometrial adenocarcinoma	NA	NA	NA	Minimally Invasive
TCGA-BG-A2AD	1.668493151	0	1.027125911	high	63	White	II-IV	High	Endometrioid endometrial adenocarcinoma	NA	NA	NA	Minimally Invasive
TCGA-B5-A11P	4.336986301	0	1.033929894	high	87	White	I	High	Endometrioid endometrial adenocarcinoma	NA	NA	NA	Minimally Invasive
TCGA-AX-A05U	2.473972603	0	1.034431399	high	56	Other	I	1Low	Endometrioid endometrial adenocarcinoma	NA	NA	R0	Minimally Invasive
TCGA-AX-A06J	2.501369863	0	1.035815025	high	71	White	I	High	Endometrioid endometrial adenocarcinoma	NA	NA	R0	Minimally Invasive
TCGA-B5-A0K3	0.701369863	1	1.03655907	high	62	Black	I	High	Endometrioid endometrial adenocarcinoma	NA	NA	NA	Minimally Invasive
TCGA-D1-A162	3.136986301	0	1.037261207	high	69	White	I	1Low	Endometrioid endometrial adenocarcinoma	NA	NA	R0	open
TCGA-AX-A3G3	0.115068493	0	1.047837628	high	58	White	II-IV	High	Serous endometrial adenocarcinoma	NA	NA	NA	open
TCGA-EY-A1GW	0.520547945	1	1.052740361	high	73	White	II-IV	High	Endometrioid endometrial adenocarcinoma	NA	NA	R1/2	open
TCGA-B5-A11S	0.112328767	1	1.053156138	high	63	White	I	1Low	Endometrioid endometrial adenocarcinoma	NA	NA	NA	Minimally Invasive
TCGA-B5-A3FC	5.98630137	0	1.058470093	high	53	Black	II-IV	High	Endometrioid endometrial adenocarcinoma	NA	NA	NA	open
TCGA-D1-A17M	0.852054795	0	1.061290302	high	56	White	II-IV	1Low	Endometrioid endometrial adenocarcinoma	NA	NA	R0	Minimally Invasive
TCGA-AJ-A3TW	1.405479452	0	1.063239904	high	78	White	I	High	Serous endometrial adenocarcinoma	NA	NA	R0	NA
TCGA-AX-A2HD	3.873972603	0	1.067716289	high	69	White	II-IV	High	Endometrioid endometrial adenocarcinoma	NA	NA	R1/2	open
TCGA-AJ-A2QN	2.928767123	0	1.069594312	high	60	White	II-IV	High	Endometrioid endometrial adenocarcinoma	NA	NA	R0	Minimally Invasive
TCGA-BG-A18C	1.287671233	0	1.072020462	high	72	White	I	1Low	Endometrioid endometrial adenocarcinoma	NA	NA	NA	Minimally Invasive
TCGA-D1-A17R	0.928767123	1	1.074175075	high	58	White	I	1Low	Endometrioid endometrial adenocarcinoma	NA	NA	R0	Minimally Invasive
TCGA-D1-A165	0.054794521	0	1.075298753	high	64	White	II-IV	1Low	Endometrioid endometrial adenocarcinoma	NA	NA	R0	Minimally Invasive
TCGA-AP-A1DP	2.276712329	1	1.084024873	high	70	White	I	1Low	Endometrioid endometrial adenocarcinoma	NA	NA	R0	open
TCGA-EY-A1GX	2.035616438	1	1.088458554	high	76	White	II-IV	1Low	Endometrioid endometrial adenocarcinoma	NA	NA	R0	Minimally Invasive
TCGA-A5-A0RA	2.421917808	0	1.107569251	high	68	White	I	1Low	Endometrioid endometrial adenocarcinoma	NA	NA	R0	open
TCGA-FI-A2D4	0.665753425	1	1.110686283	high	44	White	II-IV	High	Endometrioid endometrial adenocarcinoma	NA	NA	R1/2	open
TCGA-BG-A0MT	1.547945205	1	1.117930801	high	64	White	I	1Low	Endometrioid endometrial adenocarcinoma	NA	NA	R0	Minimally Invasive
TCGA-EY-A1GV	1.317808219	0	1.120540601	high	75	White	II-IV	High	Mixed serous and endometrioid	NA	NA	R0	Minimally Invasive
TCGA-D1-A15V	3.290410959	0	1.129637671	high	68	White	I	High	Serous endometrial adenocarcinoma	NA	NA	R0	Minimally Invasive
TCGA-EO-A22R	5.145205479	0	1.131755033	high	56	NA	I	High	Endometrioid endometrial adenocarcinoma	NA	NA	R0	open
TCGA-E6-A1M0	4.912328767	0	1.142704711	high	56	White	II-IV	High	Endometrioid endometrial adenocarcinoma	NA	NA	R0	open
TCGA-D1-A177	0.950684932	1	1.1445712	high	70	White	I	1Low	Endometrioid endometrial adenocarcinoma	NA	NA	R0	Minimally Invasive
TCGA-D1-A103	1.832876712	0	1.147588628	high	87	White	I	1Low	Endometrioid endometrial adenocarcinoma	NA	NA	R0	open
TCGA-D1-A168	3.008219178	0	1.152510153	high	67	White	I	High	Endometrioid endometrial adenocarcinoma	NA	NA	R0	open
TCGA-KP-A3W0	1.106849315	0	1.157227172	high	72	NA	I	High	Serous endometrial adenocarcinoma	YES	YES	R0	Minimally Invasive
TCGA-EO-A2CG	4.284931507	0	1.164222094	high	69	Other	I	High	Serous endometrial adenocarcinoma	NA	NA	R0	Minimally Invasive
TCGA-AX-A1C7	1.068493151	1	1.16552436	high	77	White	I	High	Serous endometrial adenocarcinoma	NA	NA	R0	open
TCGA-D1-A0ZR	0.046575342	0	1.165548718	high	57	White	I	1Low	Endometrioid endometrial adenocarcinoma	NA	NA	R0	open
TCGA-AX-A1CC	2.15890411	0	1.169642598	high	65	White	I	High	Serous endometrial adenocarcinoma	NA	NA	R0	open
TCGA-FI-A2D2	5.252054795	1	1.172880954	high	66	White	I	High	Mixed serous and endometrioid	NA	NA	R0	open
TCGA-BG-A0YU	1.235616438	0	1.175608692	high	37	White	I	1Low	Endometrioid endometrial adenocarcinoma	NA	NA	NA	open
TCGA-AX-A1C5	2.742465753	0	1.176416875	high	47	White	II-IV	High	Endometrioid endometrial adenocarcinoma	NA	NA	R1/2	open
TCGA-EY-A1GF	2.263013699	0	1.179549788	high	75	Black	I	1Low	Endometrioid endometrial adenocarcinoma	NA	NA	R0	Minimally Invasive
TCGA-AP-A051	10.81643836	0	1.194333292	high	69	White	I	High	Endometrioid endometrial adenocarcinoma	NA	NA	R0	open
TCGA-BG-A221	0.150684932	0	1.19503341	high	84	White	I	High	Endometrioid endometrial adenocarcinoma	NA	NA	NA	open
TCGA-BG-A222	0.797260274	0	1.205213049	high	49	White	I	High	Endometrioid endometrial adenocarcinoma	NA	NA	NA	open
TCGA-FI-A2EY	1.580821918	1	1.207236315	high	63	White	II-IV	High	Serous endometrial adenocarcinoma	NA	NA	R0	open
TCGA-D1-A16V	0.328767123	1	1.208365716	high	78	White	II-IV	High	Endometrioid endometrial adenocarcinoma	NA	NA	R0	open
TCGA-AX-A0IU	2.978082192	0	1.230535862	high	79	Black	II-IV	High	Serous endometrial adenocarcinoma	NA	NA	R0	open
TCGA-EO-A3AS	2.865753425	0	1.234114546	high	86	NA	I	High	Endometrioid endometrial adenocarcinoma	NA	NA	NA	open
TCGA-B5-A11Q	2.673972603	0	1.235162942	high	64	White	II-IV	1Low	Endometrioid endometrial adenocarcinoma	NA	NA	NA	Minimally Invasive
TCGA-DF-A2KR	5.789041096	1	1.239370477	high	84	NA	II-IV	High	Endometrioid endometrial adenocarcinoma	NA	YES	NA	open
TCGA-EY-A1GQ	0.915068493	1	1.245404551	high	76	White	I	High	Endometrioid endometrial adenocarcinoma	NA	NA	R0	Minimally Invasive
TCGA-AJ-A5DW	1.068493151	0	1.26207105	high	56	Black	I	1Low	Endometrioid endometrial adenocarcinoma	NA	NA	R0	NA
TCGA-EY-A72D	0.490410959	0	1.264045669	high	87	Black	II-IV	High	Endometrioid endometrial adenocarcinoma	NO	NO	R0	open
TCGA-SL-A6JA	0.019178082	0	1.266962304	high	77	Black	I	High	Endometrioid endometrial adenocarcinoma	YES	NO	NA	open
TCGA-AX-A1C4	1.106849315	0	1.271763577	high	52	White	I	1Low	Endometrioid endometrial adenocarcinoma	NA	NA	R1/2	open
TCGA-D1-A3DA	1.323287671	0	1.273772935	high	77	White	II-IV	High	Endometrioid endometrial adenocarcinoma	NA	NA	R0	open
TCGA-EY-A1GH	1.945205479	0	1.280241676	high	70	White	I	1Low	Endometrioid endometrial adenocarcinoma	NA	NA	R0	Minimally Invasive
TCGA-FI-A2D0	3.323287671	0	1.290479186	high	55	White	I	High	Endometrioid endometrial adenocarcinoma	NA	NA	R0	open
TCGA-EY-A4KR	0.947945205	1	1.290638296	high	56	Black	II-IV	High	Serous endometrial adenocarcinoma	NO	YES	NA	Minimally Invasive
TCGA-D1-A3JQ	1.44109589	0	1.292496712	high	61	White	II-IV	High	Serous endometrial adenocarcinoma	YES	YES	R0	open
TCGA-EY-A214	1.2	0	1.301329628	high	66	White	II-IV	High	Endometrioid endometrial adenocarcinoma	NA	NA	R0	Minimally Invasive
TCGA-B5-A0JT	4.608219178	0	1.303944354	high	63	White	II-IV	1Low	Endometrioid endometrial adenocarcinoma	NA	NA	NA	Minimally Invasive
TCGA-BG-A3EW	0.942465753	0	1.304923348	high	62	White	II-IV	High	Endometrioid endometrial adenocarcinoma	NA	NA	R0	Minimally Invasive
TCGA-AX-A3G8	0.098630137	0	1.310397328	high	76	White	I	High	Endometrioid endometrial adenocarcinoma	NA	NA	NA	open
TCGA-AP-A0LI	8.142465753	0	1.312508079	high	67	Black	II-IV	High	Serous endometrial adenocarcinoma	NA	NA	R1/2	open
TCGA-A5-A0R6	2.632876712	1	1.319819327	high	64	White	II-IV	High	Serous endometrial adenocarcinoma	NA	NA	R0	open
TCGA-EY-A1GU	2.731506849	1	1.320725053	high	66	Black	I	1Low	Endometrioid endometrial adenocarcinoma	NA	NA	R0	Minimally Invasive
TCGA-D1-A1NU	1.101369863	0	1.331295924	high	74	White	I	High	Serous endometrial adenocarcinoma	NA	NA	R0	open
TCGA-AX-A2HJ	2.561643836	0	1.332193385	high	35	Other	I	High	Endometrioid endometrial adenocarcinoma	NA	NA	R0	open
TCGA-BG-A2AE	1.975342466	0	1.337500551	high	57	White	I	High	Endometrioid endometrial adenocarcinoma	NA	NA	NA	open
TCGA-D1-A1O8	0.328767123	1	1.342322161	high	70	White	II-IV	High	Endometrioid endometrial adenocarcinoma	NA	NA	R0	open
TCGA-B5-A0K9	1.120547945	1	1.34550228	high	88	White	II-IV	1Low	Endometrioid endometrial adenocarcinoma	NA	NA	NA	Minimally Invasive
TCGA-B5-A1MU	3.739726027	1	1.349685604	high	79	White	II-IV	High	Serous endometrial adenocarcinoma	NA	NA	NA	open
TCGA-B5-A0K1	3.04109589	0	1.3619072	high	69	White	I	1Low	Endometrioid endometrial adenocarcinoma	NA	NA	NA	open
TCGA-SL-A6J9	0.005479452	0	1.379868197	high	73	Black	I	High	Endometrioid endometrial adenocarcinoma	YES	NA	NA	open
TCGA-KP-A3W3	1.810958904	1	1.381122393	high	72	White	I	High	Serous endometrial adenocarcinoma	YES	YES	R0	Minimally Invasive
TCGA-PG-A914	1.882191781	0	1.381829709	high	73	Black	I	High	Serous endometrial adenocarcinoma	YES	YES	R0	open
TCGA-BK-A0CA	2.915068493	0	1.383284727	high	61	White	II-IV	High	Mixed serous and endometrioid	NA	NA	NA	Minimally Invasive
TCGA-AX-A05Y	0.531506849	1	1.385615283	high	57	White	I	1Low	Endometrioid endometrial adenocarcinoma	NA	NA	R0	open
TCGA-AP-A0LG	5.520547945	0	1.388373908	high	54	White	I	High	Endometrioid endometrial adenocarcinoma	NA	NA	R0	Minimally Invasive
TCGA-AX-A06F	4.789041096	0	1.38994005	high	59	White	II-IV	High	Endometrioid endometrial adenocarcinoma	NA	NA	R0	open
TCGA-AJ-A2QK	1.660273973	1	1.398264413	high	65	White	I	High	Endometrioid endometrial adenocarcinoma	NA	NA	R0	NA
TCGA-FI-A3PX	6.531506849	0	1.409900133	high	57	White	II-IV	High	Serous endometrial adenocarcinoma	NA	NA	R0	open
TCGA-DF-A2KY	0.909589041	0	1.412957152	high	49	NA	II-IV	High	Endometrioid endometrial adenocarcinoma	NA	NO	R1/2	open
TCGA-AP-A05J	3.073972603	0	1.427006727	high	66	White	II-IV	High	Serous endometrial adenocarcinoma	NA	NA	R0	open
TCGA-E6-A2P8	0.164383562	1	1.43083684	high	53	Black	II-IV	High	Mixed serous and endometrioid	NA	NA	NA	Minimally Invasive
TCGA-KJ-A3U4	0.838356164	1	1.432982272	high	55	White	I	1Low	Serous endometrial adenocarcinoma	NA	NA	R0	open
TCGA-D1-A16S	1.556164384	0	1.44066091	high	70	White	II-IV	High	Serous endometrial adenocarcinoma	NA	NA	R0	open
TCGA-B5-A3FB	7.791780822	0	1.45032465	high	73	Black	I	High	Endometrioid endometrial adenocarcinoma	NA	NA	NA	Minimally Invasive
TCGA-AX-A3G7	0.024657534	0	1.452431153	high	71	White	II-IV	High	Serous endometrial adenocarcinoma	NA	NA	NA	open
TCGA-A5-A0GH	6.175342466	0	1.458675856	high	57	White	I	High	Endometrioid endometrial adenocarcinoma	NA	NA	R0	open
TCGA-DI-A1NN	2.802739726	1	1.482409682	high	63	White	II-IV	High	Serous endometrial adenocarcinoma	NA	NA	R0	Minimally Invasive
TCGA-EO-A22S	5.128767123	0	1.484724551	high	58	NA	I	High	Endometrioid endometrial adenocarcinoma	NA	NA	R0	open
TCGA-AP-A3K1	0.542465753	1	1.488315639	high	56	White	II-IV	High	Serous endometrial adenocarcinoma	NA	NA	NA	open
TCGA-D1-A175	0.553424658	0	1.492942422	high	48	White	I	High	Endometrioid endometrial adenocarcinoma	NA	NA	R0	open
TCGA-B5-A1MR	18.79178082	0	1.49735148	high	65	White	II-IV	High	Endometrioid endometrial adenocarcinoma	NA	NA	NA	open
TCGA-EY-A210	1.049315068	0	1.500355825	high	82	Black	II-IV	High	Mixed serous and endometrioid	NA	NA	R0	Minimally Invasive
TCGA-AX-A2IO	5.410958904	0	1.501373723	high	83	White	II-IV	High	Serous endometrial adenocarcinoma	NA	NA	R1/2	open
TCGA-PG-A6IB	1.775342466	0	1.50588901	high	68	Black	I	High	Serous endometrial adenocarcinoma	YES	NA	R0	open
TCGA-A5-A0VP	3.528767123	0	1.510943579	high	74	White	I	High	Endometrioid endometrial adenocarcinoma	NA	NA	R0	open
TCGA-EY-A1G8	1.249315068	1	1.524285649	high	83	White	I	High	Endometrioid endometrial adenocarcinoma	NA	NA	R0	open
TCGA-AJ-A3OJ	1.279452055	0	1.530231499	high	54	White	II-IV	High	Endometrioid endometrial adenocarcinoma	NA	NA	R0	Minimally Invasive
TCGA-AX-A2HH	1.479452055	0	1.536914715	high	60	White	I	High	Endometrioid endometrial adenocarcinoma	NA	NA	R1/2	open
TCGA-AP-A1E3	2.320547945	0	1.539038966	high	45	White	II-IV	High	Endometrioid endometrial adenocarcinoma	NA	NA	R0	open
TCGA-B5-A11E	4.98630137	0	1.55048547	high	53	White	I	High	Endometrioid endometrial adenocarcinoma	NA	NA	NA	Minimally Invasive
TCGA-AX-A0IW	3.147945205	0	1.566651453	high	67	White	II-IV	High	Serous endometrial adenocarcinoma	NA	NA	R0	open
TCGA-AJ-A3NG	1.301369863	0	1.569624917	high	83	White	II-IV	High	Mixed serous and endometrioid	NA	NA	R0	Minimally Invasive
TCGA-D1-A2G5	3.073972603	1	1.57176497	high	50	White	I	High	Endometrioid endometrial adenocarcinoma	NA	NA	R0	open
TCGA-QS-A8F1	0.369863014	1	1.57479518	high	85	Black	II-IV	High	Serous endometrial adenocarcinoma	NO	NO	NA	Minimally Invasive
TCGA-AP-A05D	4.816438356	0	1.575691498	high	67	White	II-IV	High	Serous endometrial adenocarcinoma	NA	NA	R0	open
TCGA-AP-A054	1.550684932	1	1.589869293	high	64	White	II-IV	High	Endometrioid endometrial adenocarcinoma	NA	NA	R1/2	open
TCGA-D1-A16J	2.493150685	0	1.606282189	high	61	White	II-IV	1Low	Endometrioid endometrial adenocarcinoma	NA	NA	R0	open
TCGA-BK-A139	1.873972603	1	1.61075775	high	74	White	I	High	Endometrioid endometrial adenocarcinoma	NA	NA	R0	Minimally Invasive
TCGA-EY-A54A	1.224657534	0	1.613008421	high	67	Black	II-IV	High	Endometrioid endometrial adenocarcinoma	YES	YES	R0	Minimally Invasive
TCGA-B5-A5OD	2.843835616	0	1.614652902	high	67	Black	II-IV	High	Serous endometrial adenocarcinoma	NA	YES	NA	NA
TCGA-D1-A1NW	0.060273973	0	1.619568538	high	72	White	II-IV	High	Mixed serous and endometrioid	NA	NA	R0	open
TCGA-AX-A2H8	5.098630137	0	1.620696657	high	64	White	I	High	Endometrioid endometrial adenocarcinoma	NA	NA	R0	open
TCGA-KP-A3W1	0.789041096	0	1.622033801	high	76	NA	I	High	Serous endometrial adenocarcinoma	NO	YES	R0	Minimally Invasive
TCGA-AJ-A3BF	1.052054795	1	1.627421078	high	65	White	II-IV	High	Serous endometrial adenocarcinoma	NA	NA	R0	open
TCGA-E6-A8L9	2.775342466	0	1.629294881	high	61	Black	I	High	Serous endometrial adenocarcinoma	NO	YES	R0	open
TCGA-PG-A5BC	1.936986301	0	1.634524635	high	72	Black	II-IV	High	Serous endometrial adenocarcinoma	NA	NO	NA	NA
TCGA-AX-A2H4	1.424657534	1	1.655604882	high	66	White	II-IV	High	Serous endometrial adenocarcinoma	NA	NA	R1/2	open
TCGA-FI-A2F8	2.556164384	0	1.67752295	high	64	White	II-IV	High	Serous endometrial adenocarcinoma	NA	NA	R0	open
TCGA-B5-A5OE	2.912328767	0	1.679954603	high	68	Black	II-IV	High	Serous endometrial adenocarcinoma	NA	NO	NA	NA
TCGA-BS-A0UV	6.104109589	0	1.680804317	high	55	Other	II-IV	High	Endometrioid endometrial adenocarcinoma	NA	NA	R0	open
TCGA-A5-A1OH	3.02739726	0	1.690798049	high	86	White	II-IV	High	Serous endometrial adenocarcinoma	YES	YES	R0	open
TCGA-D1-A179	1.169863014	1	1.701343013	high	76	White	II-IV	High	Serous endometrial adenocarcinoma	NA	NA	R0	Minimally Invasive
TCGA-AX-A2H2	0.397260274	1	1.703388244	high	86	Black	II-IV	High	Serous endometrial adenocarcinoma	NA	NA	R0	open
TCGA-AX-A06B	5.638356164	0	1.711435136	high	72	White	II-IV	High	Endometrioid endometrial adenocarcinoma	NA	NA	R0	open
TCGA-D1-A160	0.306849315	0	1.72875067	high	70	White	I	1Low	Endometrioid endometrial adenocarcinoma	NA	NA	R0	open
TCGA-B5-A3FD	1.539726027	1	1.734211744	high	70	Black	I	High	Endometrioid endometrial adenocarcinoma	NA	NA	NA	Minimally Invasive
TCGA-AX-A2H7	1.873972603	1	1.73719148	high	87	White	I	High	Endometrioid endometrial adenocarcinoma	NA	NA	R0	open
TCGA-AP-A052	1.079452055	1	1.73932472	high	59	Black	II-IV	High	Serous endometrial adenocarcinoma	NA	NA	R1/2	open
TCGA-AX-A1C9	2.197260274	0	1.743532356	high	73	White	I	1Low	Endometrioid endometrial adenocarcinoma	NA	NA	R0	Minimally Invasive
TCGA-AX-A06D	0.693150685	1	1.756286751	high	82	White	II-IV	1Low	Endometrioid endometrial adenocarcinoma	NA	NA	R1/2	Minimally Invasive
TCGA-EO-A1Y7	2.410958904	1	1.763644185	high	65	NA	I	High	Endometrioid endometrial adenocarcinoma	NA	NA	R0	Minimally Invasive
TCGA-A5-A0GJ	0.032876712	1	1.76375132	high	44	White	I	1Low	Endometrioid endometrial adenocarcinoma	NA	NA	R0	open
TCGA-B5-A0JU	4.936986301	0	1.771004227	high	57	Black	I	1Low	Endometrioid endometrial adenocarcinoma	NA	NA	NA	Minimally Invasive
TCGA-DF-A2L0	1.432876712	1	1.789895365	high	60	NA	II-IV	High	Endometrioid endometrial adenocarcinoma	NA	NA	NA	open
TCGA-AX-A2HF	2.323287671	0	1.798174226	high	67	White	I	High	Serous endometrial adenocarcinoma	NA	NA	R0	open
TCGA-EY-A2ON	0.619178082	1	1.799565944	high	61	Black	II-IV	High	Serous endometrial adenocarcinoma	NA	NA	R1/2	Minimally Invasive
TCGA-AX-A3FS	0.019178082	0	1.806312305	high	82	White	I	High	Endometrioid endometrial adenocarcinoma	NA	NA	NA	open
TCGA-FI-A2EX	0.583561644	1	1.825389447	high	58	White	II-IV	High	Serous endometrial adenocarcinoma	NA	NA	R0	open
TCGA-EY-A3QX	2.454794521	1	1.829054594	high	64	White	II-IV	High	Serous endometrial adenocarcinoma	NA	NA	R0	Minimally Invasive
TCGA-AX-A1CA	2.668493151	0	1.834425152	high	70	Black	I	High	Serous endometrial adenocarcinoma	NA	NA	R1/2	open
TCGA-AJ-A23M	1.41369863	1	1.842549187	high	61	White	II-IV	High	Serous endometrial adenocarcinoma	NA	NA	NA	open
TCGA-B5-A1MY	0.912328767	1	1.86491791	high	62	Black	II-IV	High	Serous endometrial adenocarcinoma	NA	NA	NA	Minimally Invasive
TCGA-FI-A2F9	4.939726027	0	1.869456508	high	79	White	I	High	Endometrioid endometrial adenocarcinoma	NA	NA	R0	open
TCGA-FI-A2D5	0.767123288	1	1.872005119	high	56	White	II-IV	High	Endometrioid endometrial adenocarcinoma	NA	NA	R0	open
TCGA-BK-A26L	2.010958904	0	1.880639103	high	71	White	II-IV	High	Serous endometrial adenocarcinoma	NA	NA	NA	Minimally Invasive
TCGA-AP-A1DQ	2.479452055	1	1.889215142	high	76	White	II-IV	High	Serous endometrial adenocarcinoma	NA	NA	R0	open
TCGA-B5-A0JN	6.698630137	0	1.896349354	high	84	Black	II-IV	High	Serous endometrial adenocarcinoma	NA	NA	NA	open
TCGA-D1-A2G6	0.706849315	1	1.920148781	high	53	White	II-IV	High	Endometrioid endometrial adenocarcinoma	NA	NA	R0	open
TCGA-AP-A5FX	1.115068493	1	1.931390747	high	68	Black	II-IV	High	Mixed serous and endometrioid	YES	YES	NA	open
TCGA-EY-A547	1.493150685	0	1.934226684	high	75	Black	I	High	Endometrioid endometrial adenocarcinoma	YES	YES	R0	Minimally Invasive
TCGA-KP-A3W4	0.879452055	1	1.950413741	high	63	White	II-IV	High	Serous endometrial adenocarcinoma	NO	NO	R0	open
TCGA-EO-A1Y5	0.909589041	0	1.962617752	high	63	NA	II-IV	High	Serous endometrial adenocarcinoma	NA	NA	R0	Minimally Invasive
TCGA-D1-A2G7	4.912328767	1	1.97654673	high	65	White	I	High	Serous endometrial adenocarcinoma	NA	NA	R0	open
TCGA-EY-A212	0.849315068	1	1.979881936	high	83	White	II-IV	High	Serous endometrial adenocarcinoma	NA	NA	R0	Minimally Invasive
TCGA-AJ-A23N	1.202739726	1	1.982919651	high	70	White	II-IV	High	Serous endometrial adenocarcinoma	NA	NA	R1/2	NA
TCGA-D1-A0ZZ	1.879452055	0	1.985459532	high	80	White	I	High	Mixed serous and endometrioid	NA	NA	R0	open
TCGA-AX-A3FV	0	0	2.000432602	high	62	White	II-IV	High	Endometrioid endometrial adenocarcinoma	NA	NA	NA	open
TCGA-D1-A16N	2.589041096	0	2.036459668	high	51	White	II-IV	High	Endometrioid endometrial adenocarcinoma	NA	NA	R0	open
TCGA-5B-A90C	1.416438356	1	2.043464956	high	69	Black	I	1Low	Endometrioid endometrial adenocarcinoma	YES	YES	NA	Minimally Invasive
TCGA-AP-A1E4	0.432876712	1	2.053243779	high	54	White	I	1Low	Endometrioid endometrial adenocarcinoma	NA	NA	R0	Minimally Invasive
TCGA-AJ-A3QS	1.405479452	0	2.062892678	high	57	Black	II-IV	High	Serous endometrial adenocarcinoma	YES	NA	R0	NA
TCGA-AX-A3GI	0.032876712	0	2.092039895	high	66	Black	II-IV	High	Serous endometrial adenocarcinoma	NA	NA	NA	open
TCGA-B5-A1N2	2.202739726	1	2.096012054	high	70	Black	II-IV	High	Serous endometrial adenocarcinoma	NA	NA	NA	Minimally Invasive
TCGA-A5-A2K4	1.446575342	1	2.100426378	high	69	White	II-IV	High	Serous endometrial adenocarcinoma	NA	NA	R1/2	open
TCGA-DI-A1NO	0.780821918	1	2.116423	high	68	Black	II-IV	High	Endometrioid endometrial adenocarcinoma	NA	NA	NA	Minimally Invasive
TCGA-EO-A3B1	2.246575342	0	2.119874579	high	63	NA	I	High	Serous endometrial adenocarcinoma	NA	NA	R0	Minimally Invasive
TCGA-B5-A1MW	0.852054795	1	2.130766732	high	55	White	I	High	Endometrioid endometrial adenocarcinoma	NA	NA	NA	Minimally Invasive
TCGA-AP-A0L9	10.45205479	0	2.145331024	high	71	White	I	High	Serous endometrial adenocarcinoma	NA	NA	R0	open
TCGA-A5-A3LP	1.246575342	0	2.167411762	high	74	White	I	High	Serous endometrial adenocarcinoma	NA	NA	R0	Minimally Invasive
TCGA-A5-A1OG	0.923287671	1	2.179382786	high	65	Other	II-IV	High	Serous endometrial adenocarcinoma	NA	NA	R0	open
TCGA-D1-A16G	1.75890411	1	2.183255504	high	74	White	II-IV	High	Serous endometrial adenocarcinoma	NA	NA	NA	open
TCGA-AP-A0LO	1.41369863	1	2.232557285	high	45	White	I	1Low	Endometrioid endometrial adenocarcinoma	NA	NA	R0	Minimally Invasive
TCGA-AJ-A3BD	2.846575342	0	2.257643378	high	57	White	II-IV	High	Serous endometrial adenocarcinoma	NA	NA	R0	open
TCGA-BK-A0CC	2.767123288	1	2.2620488	high	69	Black	II-IV	High	Serous endometrial adenocarcinoma	NA	NA	NA	open
TCGA-EO-A1Y8	3.142465753	0	2.270634398	high	87	NA	I	High	Serous endometrial adenocarcinoma	NA	NA	R0	Minimally Invasive
TCGA-AX-A3G4	0.024657534	0	2.282805123	high	60	Other	II-IV	High	Serous endometrial adenocarcinoma	NA	NA	NA	open
TCGA-DI-A2QT	1.032876712	1	2.294876517	high	51	Other	II-IV	High	Serous endometrial adenocarcinoma	NA	NA	R1/2	Minimally Invasive
TCGA-AP-A05A	5.326027397	1	2.300860589	high	81	White	II-IV	High	Serous endometrial adenocarcinoma	NA	NA	R0	open
TCGA-EO-A3KU	1.854794521	0	2.305679751	high	68	NA	II-IV	High	Serous endometrial adenocarcinoma	NA	NA	R0	Minimally Invasive
TCGA-BS-A0U9	7.739726027	0	2.315945024	high	59	Other	II-IV	High	Endometrioid endometrial adenocarcinoma	NA	NA	NA	open
TCGA-EY-A2OQ	2.424657534	0	2.368132038	high	61	White	I	High	Endometrioid endometrial adenocarcinoma	NA	NA	R0	Minimally Invasive
TCGA-FI-A2CY	5.698630137	0	2.37565069	high	60	Black	I	High	Mixed serous and endometrioid	NA	NA	R0	open
TCGA-AX-A2HC	2.071232877	1	2.382647166	high	53	Black	II-IV	High	Endometrioid endometrial adenocarcinoma	NA	NA	R0	open
TCGA-FI-A2D6	2.101369863	1	2.419555082	high	74	White	I	High	Endometrioid endometrial adenocarcinoma	NA	NA	R0	open
TCGA-AX-A3G1	1.709589041	1	2.427375479	high	84	White	I	High	Endometrioid endometrial adenocarcinoma	NA	NA	NA	open
TCGA-AX-A1CN	3.02739726	1	2.441519242	high	54	White	II-IV	High	Endometrioid endometrial adenocarcinoma	NA	NA	R0	open
TCGA-DF-A2KS	6.238356164	1	2.44883252	high	69	NA	I	High	Endometrioid endometrial adenocarcinoma	NA	YES	NA	Minimally Invasive
TCGA-BG-A0YV	1.046575342	0	2.468439166	high	67	White	II-IV	High	Serous endometrial adenocarcinoma	NA	NA	R0	Minimally Invasive
TCGA-B5-A11I	1.931506849	1	2.524905249	high	65	Black	II-IV	High	Endometrioid endometrial adenocarcinoma	NA	NA	NA	open
TCGA-EO-A2CH	0.832876712	1	2.547960338	high	73	NA	II-IV	High	Serous endometrial adenocarcinoma	NA	NA	R1/2	open
TCGA-FI-A3PV	3.421917808	1	2.548627181	high	68	Black	I	High	Serous endometrial adenocarcinoma	NA	NA	R0	open
TCGA-AP-A053	9.219178082	1	2.551491711	high	90	White	I	High	Endometrioid endometrial adenocarcinoma	NA	NA	R0	open
TCGA-D1-A0ZS	0.405479452	0	2.557161139	high	54	White	I	High	Endometrioid endometrial adenocarcinoma	NA	NA	R0	Minimally Invasive
TCGA-AX-A3FZ	0.016438356	0	2.568118068	high	33	White	II-IV	High	Endometrioid endometrial adenocarcinoma	NA	NA	NA	open
TCGA-D1-A17K	2.232876712	1	2.577029417	high	74	White	I	1Low	Endometrioid endometrial adenocarcinoma	NA	NA	R0	Minimally Invasive
TCGA-EO-A3KW	1.361643836	0	2.580547046	high	72	NA	I	High	Serous endometrial adenocarcinoma	NA	NA	R0	Minimally Invasive
TCGA-DI-A2QY	9.175342466	1	2.605075761	high	64	White	II-IV	High	Serous endometrial adenocarcinoma	NA	NA	NA	Minimally Invasive
TCGA-2E-A9G8	0.917808219	1	2.60510964	high	59	Black	II-IV	1Low	Endometrioid endometrial adenocarcinoma	NO	YES	R0	Minimally Invasive
TCGA-BS-A0TE	0.15890411	1	2.624960209	high	35	Other	II-IV	High	Endometrioid endometrial adenocarcinoma	NA	NA	R1/2	open
TCGA-B5-A11X	1.087671233	1	2.689459385	high	66	Black	II-IV	High	Endometrioid endometrial adenocarcinoma	NA	NA	NA	open
TCGA-EY-A1G7	0.260273973	1	2.761295826	high	86	White	II-IV	1Low	Endometrioid endometrial adenocarcinoma	NA	NA	R0	Minimally Invasive
TCGA-K6-A3WQ	0.961643836	1	2.767949046	high	60	White	II-IV	High	Serous endometrial adenocarcinoma	NA	NA	NA	Minimally Invasive
TCGA-AX-A1CR	1.920547945	0	2.769434639	high	70	White	II-IV	High	Mixed serous and endometrioid	NA	NA	R1/2	open
TCGA-AX-A1CF	2.397260274	1	2.777013335	high	69	White	II-IV	High	Endometrioid endometrial adenocarcinoma	NA	NA	R1/2	open
TCGA-D1-A16I	0.95890411	1	2.787879972	high	62	White	I	High	Serous endometrial adenocarcinoma	NA	NA	R0	Minimally Invasive
TCGA-PG-A7D5	3.224657534	0	2.798812932	high	62	Black	I	High	Serous endometrial adenocarcinoma	YES	NO	R0	open
TCGA-D1-A3DG	0.356164384	1	2.803380084	high	81	White	II-IV	High	Endometrioid endometrial adenocarcinoma	NA	NA	R0	open
TCGA-EY-A1GM	2.167123288	1	2.811573485	high	60	Black	II-IV	High	Mixed serous and endometrioid	NA	NA	R0	Minimally Invasive
TCGA-AJ-A3EJ	0.136986301	1	2.838402594	high	74	White	II-IV	High	Mixed serous and endometrioid	NA	NA	R0	NA
TCGA-D1-A1NX	1.304109589	1	2.860158457	high	66	White	II-IV	High	Serous endometrial adenocarcinoma	NA	NA	R0	open
TCGA-AP-A05H	3.794520548	0	2.899879851	high	75	White	I	High	Serous endometrial adenocarcinoma	NA	NA	R0	Minimally Invasive
TCGA-AP-A1DO	2.608219178	0	2.905183178	high	62	White	I	1Low	Endometrioid endometrial adenocarcinoma	NA	NA	R0	open
TCGA-E6-A1LZ	6.591780822	0	2.927284971	high	76	Black	I	High	Serous endometrial adenocarcinoma	NA	NA	R0	open
TCGA-A5-A7WK	0.95890411	1	2.999262575	high	71	Black	I	High	Mixed serous and endometrioid	NO	NO	R0	Minimally Invasive
TCGA-AP-A0LH	0.82739726	1	3.030855893	high	60	White	I	High	Mixed serous and endometrioid	NA	NA	R0	open
TCGA-AX-A3G6	0.021917808	0	3.054649048	high	67	White	I	1Low	Serous endometrial adenocarcinoma	NA	NA	NA	open
TCGA-EY-A3L3	2.279452055	0	3.064066296	high	82	Black	I	High	Serous endometrial adenocarcinoma	NA	NA	R0	Minimally Invasive
TCGA-EY-A1GS	1.835616438	1	3.065574817	high	71	Black	II-IV	High	Serous endometrial adenocarcinoma	NA	NA	R1/2	open
TCGA-FI-A2EW	3.202739726	1	3.085974686	high	71	Black	II-IV	High	Serous endometrial adenocarcinoma	NA	NA	R0	open
TCGA-AX-A3FW	0.046575342	0	3.103437042	high	66	White	I	High	Endometrioid endometrial adenocarcinoma	NA	NA	NA	open
TCGA-AX-A3FX	2.569863014	1	3.235662096	high	69	White	II-IV	High	Endometrioid endometrial adenocarcinoma	NA	NA	NA	open
TCGA-BK-A4ZD	1.38630137	0	3.244841107	high	42	Black	I	High	Endometrioid endometrial adenocarcinoma	YES	NO	R0	Minimally Invasive
TCGA-EY-A1GO	1.416438356	1	3.257797915	high	65	White	II-IV	1Low	Endometrioid endometrial adenocarcinoma	NA	NA	R0	Minimally Invasive
TCGA-H5-A2HR	0.145205479	0	3.283583081	high	71	Black	I	High	Endometrioid endometrial adenocarcinoma	NA	NA	R0	open
TCGA-B5-A1MS	7.41369863	1	3.286769167	high	60	White	I	High	Serous endometrial adenocarcinoma	NA	NA	NA	Minimally Invasive
TCGA-AX-A1C8	2.126027397	0	3.313691041	high	77	White	II-IV	High	Serous endometrial adenocarcinoma	NA	NA	R1/2	Minimally Invasive
TCGA-BG-A3PP	1.821917808	1	3.372908665	high	82	White	II-IV	High	Serous endometrial adenocarcinoma	NA	NA	R0	Minimally Invasive
TCGA-AJ-A3BI	1.021917808	1	3.419638398	high	67	White	I	High	Endometrioid endometrial adenocarcinoma	NA	NA	R0	Minimally Invasive
TCGA-FI-A2EU	8.057534247	0	3.479184409	high	68	NA	I	High	Serous endometrial adenocarcinoma	NA	NA	R0	open
TCGA-A5-A2K2	9.849315068	0	3.479982941	high	77	White	I	High	Serous endometrial adenocarcinoma	NA	NA	R0	open
TCGA-D1-A0ZP	1.723287671	1	3.493328008	high	59	White	II-IV	High	Serous endometrial adenocarcinoma	NA	NA	NA	open
TCGA-BG-A0M6	1.838356164	1	3.496739028	high	73	White	II-IV	High	Serous endometrial adenocarcinoma	NA	NA	R0	open
TCGA-D1-A3DH	1.569863014	0	3.523684279	high	71	White	I	High	Endometrioid endometrial adenocarcinoma	NA	NA	R0	open
TCGA-B5-A0KB	1.887671233	1	3.538059124	high	62	Black	I	High	Endometrioid endometrial adenocarcinoma	NA	NA	NA	Minimally Invasive
TCGA-AJ-A3IA	1.734246575	0	3.588390524	high	77	White	I	High	Serous endometrial adenocarcinoma	NA	NA	R0	Minimally Invasive
TCGA-A5-A0G3	2.178082192	1	3.908633229	high	61	Black	II-IV	High	Serous endometrial adenocarcinoma	NA	NA	R0	open
TCGA-AJ-A3EM	1.854794521	0	4.007594377	high	69	White	I	High	Endometrioid endometrial adenocarcinoma	NA	NA	R0	Minimally Invasive
TCGA-PG-A915	0.682191781	0	4.011757821	high	60	Black	I	High	Serous endometrial adenocarcinoma	NO	NO	R0	open
TCGA-AJ-A3I9	1.01369863	1	4.034464421	high	52	White	II-IV	High	Endometrioid endometrial adenocarcinoma	NA	NA	R0	Minimally Invasive
TCGA-AP-A0L8	3.980821918	1	4.119602192	high	70	Black	II-IV	High	Serous endometrial adenocarcinoma	NA	NA	R0	open
TCGA-KP-A3VZ	1.978082192	0	4.199617183	high	69	White	II-IV	High	Serous endometrial adenocarcinoma	NA	NA	NA	open
TCGA-D1-A1O0	0.17260274	0	4.581837374	high	77	White	I	High	Endometrioid endometrial adenocarcinoma	NA	NA	R0	open
TCGA-AW-A1PO	0.046575342	0	5.056591001	high	66	White	II-IV	High	Endometrioid endometrial adenocarcinoma	NA	NA	R0	open
TCGA-AX-A2HK	0.246575342	1	5.119819747	high	77	White	II-IV	High	Endometrioid endometrial adenocarcinoma	NA	NA	R0	open
TCGA-AJ-A3NH	0.849315068	1	5.646306114	high	90	White	I	High	Serous endometrial adenocarcinoma	NA	NA	R0	Minimally Invasive
TCGA-AX-A2IN	0.704109589	1	6.634043507	high	63	White	I	High	Endometrioid endometrial adenocarcinoma	NA	NA	R0	open
TCGA-DI-A2QU	2.591780822	1	9.801773873	high	67	White	II-IV	High	Endometrioid endometrial adenocarcinoma	NA	NA	NA	Minimally Invasive
