# Supplementary material for: Identification of EMT-Related Gene Signatures to Predict the Prognosis of Patients With Endometrial Cancer
Source: Front Genet. 2020 Dec 2;11:582274. doi: 10.3389/fgene.2020.582274 (PMC7738567; doi:10.3389/fgene.2020.582274)
Supplement: Supplementary Table 2 — The clinical information of the patients. [file Table_2.XLSX]

## Sheet: Sheet3
sample	OS	OS.time	DSS	DSS.time	DFI	DFI.time	PFI	PFI.time	_PATIENT	cancer type abbreviation	age_at_initial_pathologic_diagnosis	gender	race	ajcc_pathologic_tumor_stage	clinical_stage	histological_type	histological_grade	initial_pathologic_dx_year	menopause_status	birth_days_to	vital_status	tumor_status	last_contact_days_to	death_days_to	cause_of_death	new_tumor_event_type	new_tumor_event_site	new_tumor_event_site_other	new_tumor_event_dx_days_to	treatment_outcome_first_course	margin_status	residual_tumor	Redaction
TCGA-2E-A9G8	0	1249	0	1249			1	335	TCGA-2E-A9G8	UCEC	59	FEMALE	BLACK OR AFRICAN AMERICAN		Stage III	Endometrioid endometrial adenocarcinoma	G2	2011	Post (prior bilateral ovariectomy OR >12 mo since LMP with no prior hysterectomy)		Alive	TUMOR FREE	1249			Locoregional Recurrence	Other, specify	abdominal wall	335	Progressive Disease
TCGA-4E-A92E	0	13	0	13	0	13	0	13	TCGA-4E-A92E	UCEC	54	FEMALE	BLACK OR AFRICAN AMERICAN		Stage I	Endometrioid endometrial adenocarcinoma	G1	2013	Post (prior bilateral ovariectomy OR >12 mo since LMP with no prior hysterectomy)	-19818	Alive	TUMOR FREE	13							Complete Remission/Response
TCGA-5B-A90C	0	1202	0	1202			1	517	TCGA-5B-A90C	UCEC	69	FEMALE	BLACK OR AFRICAN AMERICAN		Stage IA	Endometrioid endometrial adenocarcinoma	G2	2011	Post (prior bilateral ovariectomy OR >12 mo since LMP with no prior hysterectomy)	-25518	Alive	TUMOR FREE	1202			Locoregional Recurrence	Other, specify	right pelvic mass	517
TCGA-5S-A9Q8	0	313	0	313	0	313	0	313	TCGA-5S-A9Q8	UCEC	51	FEMALE	BLACK OR AFRICAN AMERICAN		Stage IIIA	Endometrioid endometrial adenocarcinoma	G2	2013	[Unknown]	-18785	Alive		313							Complete Remission/Response
TCGA-A5-A0G1	1	3251	0	3251	0	3251	1	3251	TCGA-A5-A0G1	UCEC	67	FEMALE	WHITE		Stage IA	Serous endometrial adenocarcinoma	G3	1996	Post (prior bilateral ovariectomy OR >12 mo since LMP with no prior hysterectomy)	-24477	Dead	TUMOR FREE		3251						Complete Remission/Response
TCGA-A5-A0G2	0	4549	0	4549	0	4549	0	4549	TCGA-A5-A0G2	UCEC	57	FEMALE	ASIAN		Stage IIIB	Serous endometrial adenocarcinoma	G3	1997	Post (prior bilateral ovariectomy OR >12 mo since LMP with no prior hysterectomy)	-20953	Alive	WITH TUMOR	4549							Complete Remission/Response
TCGA-A5-A0G3	0	1428	0	1428	1	795	1	795	TCGA-A5-A0G3	UCEC	61	FEMALE	BLACK OR AFRICAN AMERICAN		Stage IIIC2	Serous endometrial adenocarcinoma	G3	2007	Post (prior bilateral ovariectomy OR >12 mo since LMP with no prior hysterectomy)	-22421	Alive	WITH TUMOR	1428						795	Complete Remission/Response
TCGA-A5-A0G5	0	1126	0	1126	0	1126	0	1126	TCGA-A5-A0G5	UCEC	73	FEMALE	BLACK OR AFRICAN AMERICAN		Stage IB	Serous endometrial adenocarcinoma	G3	2008	Post (prior bilateral ovariectomy OR >12 mo since LMP with no prior hysterectomy)	-26827	Alive	TUMOR FREE	1126							Complete Remission/Response
TCGA-A5-A0G9	0	2540	0	2540	0	2540	0	2540	TCGA-A5-A0G9	UCEC	79	FEMALE	WHITE		Stage IB	Endometrioid endometrial adenocarcinoma	G3	2004	Post (prior bilateral ovariectomy OR >12 mo since LMP with no prior hysterectomy)	-29122	Alive	TUMOR FREE	2540							Complete Remission/Response
TCGA-A5-A0GA	1	543	1	543			1	543	TCGA-A5-A0GA	UCEC	67	FEMALE	WHITE		Stage IIIC2	Endometrioid endometrial adenocarcinoma	G3	2006	Post (prior bilateral ovariectomy OR >12 mo since LMP with no prior hysterectomy)	-24659	Dead	WITH TUMOR		543						Partial Remission/Response
TCGA-A5-A0GB	0	997	0	997	0	997	0	997	TCGA-A5-A0GB	UCEC	65	FEMALE	WHITE		Stage IB	Endometrioid endometrial adenocarcinoma	G3	2008	Post (prior bilateral ovariectomy OR >12 mo since LMP with no prior hysterectomy)	-23883	Alive	TUMOR FREE	997							Complete Remission/Response
TCGA-A5-A0GD	1	3423	0	3423	0	3423	1	3423	TCGA-A5-A0GD	UCEC	75	FEMALE	WHITE		Stage IA	Endometrioid endometrial adenocarcinoma	G2	1999	Post (prior bilateral ovariectomy OR >12 mo since LMP with no prior hysterectomy)	-27399	Dead	TUMOR FREE		3423						Complete Remission/Response
TCGA-A5-A0GE	0	3205	0	3205	0	3205	0	3205	TCGA-A5-A0GE	UCEC	38	FEMALE	ASIAN		Stage IA	Endometrioid endometrial adenocarcinoma	G2	2002	Pre (<6 months since LMP AND no prior bilateral ovariectomy AND not on estrogen replacement)	-14170	Alive	TUMOR FREE	3205							Complete Remission/Response
TCGA-A5-A0GG	0	3762	0	3762	0	3762	0	3762	TCGA-A5-A0GG	UCEC	76	FEMALE	BLACK OR AFRICAN AMERICAN		Stage IA	Endometrioid endometrial adenocarcinoma	G1	2003	Post (prior bilateral ovariectomy OR >12 mo since LMP with no prior hysterectomy)	-27809	Alive	TUMOR FREE	3762							Complete Remission/Response
TCGA-A5-A0GH	0	2254	0	2254	0	2254	0	2254	TCGA-A5-A0GH	UCEC	57	FEMALE	WHITE		Stage IA	Endometrioid endometrial adenocarcinoma	G3	2004	Post (prior bilateral ovariectomy OR >12 mo since LMP with no prior hysterectomy)	-21090	Alive	TUMOR FREE	2254							Complete Remission/Response
TCGA-A5-A0GI	0	2682	0	2682	0	2682	0	2682	TCGA-A5-A0GI	UCEC	63	FEMALE	WHITE		Stage IA	Endometrioid endometrial adenocarcinoma	G2	2005	Post (prior bilateral ovariectomy OR >12 mo since LMP with no prior hysterectomy)	-23195	Alive	TUMOR FREE	2682							Complete Remission/Response
TCGA-A5-A0GJ	0	2000	0	2000	1	12	1	12	TCGA-A5-A0GJ	UCEC	44	FEMALE	WHITE		Stage IA	Endometrioid endometrial adenocarcinoma	G2	2005	Post (prior bilateral ovariectomy OR >12 mo since LMP with no prior hysterectomy)	-16421	Alive	TUMOR FREE	2000						12	Complete Remission/Response
TCGA-A5-A0GM	0	1841	0	1841	0	1841	0	1841	TCGA-A5-A0GM	UCEC	53	FEMALE	WHITE		Stage IA	Endometrioid endometrial adenocarcinoma	G1	2006	Post (prior bilateral ovariectomy OR >12 mo since LMP with no prior hysterectomy)	-19452	Alive	TUMOR FREE	1841							Complete Remission/Response
TCGA-A5-A0GN	0	1841	0	1841	0	1841	0	1841	TCGA-A5-A0GN	UCEC	65	FEMALE	WHITE		Stage IB	Endometrioid endometrial adenocarcinoma	G1	2006	Post (prior bilateral ovariectomy OR >12 mo since LMP with no prior hysterectomy)	-24020	Alive	TUMOR FREE	1841							Complete Remission/Response
TCGA-A5-A0GP	0	1416	0	1416	0	1416	0	1416	TCGA-A5-A0GP	UCEC	58	FEMALE	ASIAN		Stage IA	Endometrioid endometrial adenocarcinoma	G1	2007	Post (prior bilateral ovariectomy OR >12 mo since LMP with no prior hysterectomy)	-21365	Alive	TUMOR FREE	1416							Complete Remission/Response
TCGA-A5-A0GQ	0	2247	0	2247	0	2247	0	2247	TCGA-A5-A0GQ	UCEC	76	FEMALE	WHITE		Stage IB	Endometrioid endometrial adenocarcinoma	G1	2007	Post (prior bilateral ovariectomy OR >12 mo since LMP with no prior hysterectomy)	-28078	Alive	TUMOR FREE	2247							Complete Remission/Response
TCGA-A5-A0GR	0	1120	0	1120	0	1120	0	1120	TCGA-A5-A0GR	UCEC	69	FEMALE	BLACK OR AFRICAN AMERICAN		Stage IA	Endometrioid endometrial adenocarcinoma	G2	2008	Post (prior bilateral ovariectomy OR >12 mo since LMP with no prior hysterectomy)	-25353	Alive	TUMOR FREE	1120							Complete Remission/Response
TCGA-A5-A0GU	0	860	0	860	0	860	0	860	TCGA-A5-A0GU	UCEC	58	FEMALE	WHITE		Stage IA	Endometrioid endometrial adenocarcinoma	G1	2009	Post (prior bilateral ovariectomy OR >12 mo since LMP with no prior hysterectomy)	-21192	Alive	TUMOR FREE	860							Complete Remission/Response
TCGA-A5-A0GV	0	1643	0	1643	1	304	1	304	TCGA-A5-A0GV	UCEC	67	FEMALE	WHITE		Stage IA	Endometrioid endometrial adenocarcinoma	G1	2009	Post (prior bilateral ovariectomy OR >12 mo since LMP with no prior hysterectomy)	-24540	Alive	TUMOR FREE	1643						304	Complete Remission/Response
TCGA-A5-A0GW	0	706	0	706	0	706	0	706	TCGA-A5-A0GW	UCEC	46	FEMALE	ASIAN		Stage IA	Endometrioid endometrial adenocarcinoma	G3	2009	Post (prior bilateral ovariectomy OR >12 mo since LMP with no prior hysterectomy)	-17092	Alive	TUMOR FREE	706							Complete Remission/Response
TCGA-A5-A0GX	0	2088	0	2088	0	2088	0	2088	TCGA-A5-A0GX	UCEC	53	FEMALE	WHITE		Stage IA	Endometrioid endometrial adenocarcinoma	G2	2005	Post (prior bilateral ovariectomy OR >12 mo since LMP with no prior hysterectomy)	-19625	Alive	TUMOR FREE	2088							Complete Remission/Response
TCGA-A5-A0R6	0	1153	0	1153	0	1153	1	961	TCGA-A5-A0R6	UCEC	64	FEMALE	WHITE		Stage IIIC1	Serous endometrial adenocarcinoma	G3	2009	Post (prior bilateral ovariectomy OR >12 mo since LMP with no prior hysterectomy)	-23449	Alive	TUMOR FREE	1153			New Primary Tumor	Other, specify	Rectum	961	Complete Remission/Response
TCGA-A5-A0R7	0	535	0	535	0	535	0	535	TCGA-A5-A0R7	UCEC	55	FEMALE	WHITE		Stage IA	Endometrioid endometrial adenocarcinoma	G2	2010	Post (prior bilateral ovariectomy OR >12 mo since LMP with no prior hysterectomy)	-20250	Alive	TUMOR FREE	535							Complete Remission/Response
TCGA-A5-A0R8	0	596	0	596	1	42	1	42	TCGA-A5-A0R8	UCEC	81	FEMALE	WHITE		Stage IB	Endometrioid endometrial adenocarcinoma	G2	2010	Post (prior bilateral ovariectomy OR >12 mo since LMP with no prior hysterectomy)	-29777	Alive	TUMOR FREE	596						42	Complete Remission/Response
TCGA-A5-A0R9	0	749	0	749	0	749	0	749	TCGA-A5-A0R9	UCEC	51	FEMALE	WHITE		Stage IA	Endometrioid endometrial adenocarcinoma	G2	2009	Post (prior bilateral ovariectomy OR >12 mo since LMP with no prior hysterectomy)	-18982	Alive	TUMOR FREE	749							Complete Remission/Response
TCGA-A5-A0RA	0	884	0	884	0	884	0	884	TCGA-A5-A0RA	UCEC	68	FEMALE	WHITE		Stage IB	Endometrioid endometrial adenocarcinoma	G2	2009	Post (prior bilateral ovariectomy OR >12 mo since LMP with no prior hysterectomy)	-25060	Alive	TUMOR FREE	884							Complete Remission/Response
TCGA-A5-A0VO	1	875	0	875	0	875	1	875	TCGA-A5-A0VO	UCEC	64	FEMALE	WHITE		Stage IB	Endometrioid endometrial adenocarcinoma	G2	2010	Post (prior bilateral ovariectomy OR >12 mo since LMP with no prior hysterectomy)	-23547	Dead	TUMOR FREE		875						Complete Remission/Response
TCGA-A5-A0VP	0	1288	0	1288	0	1288	0	1288	TCGA-A5-A0VP	UCEC	74	FEMALE	WHITE		Stage IA	Endometrioid endometrial adenocarcinoma	G3	2008	Post (prior bilateral ovariectomy OR >12 mo since LMP with no prior hysterectomy)	-27335	Alive	TUMOR FREE	1288							Complete Remission/Response
TCGA-A5-A0VQ	0	485	0	485	0	485	0	485	TCGA-A5-A0VQ	UCEC	62	FEMALE			Stage IA	Endometrioid endometrial adenocarcinoma	G3	2010	Post (prior bilateral ovariectomy OR >12 mo since LMP with no prior hysterectomy)	-22995	Alive	TUMOR FREE	485							Complete Remission/Response
TCGA-A5-A1OF	0	973	0	973	0	973	0	973	TCGA-A5-A1OF	UCEC	47	FEMALE			Stage IA	Mixed serous and endometrioid	High Grade	2010	Post (prior bilateral ovariectomy OR >12 mo since LMP with no prior hysterectomy)	-17308	Alive	TUMOR FREE	973							Complete Remission/Response
TCGA-A5-A1OG	1	973	1	973	1	337	1	337	TCGA-A5-A1OG	UCEC	65	FEMALE	ASIAN		Stage IIIC2	Serous endometrial adenocarcinoma	G3	2010	Post (prior bilateral ovariectomy OR >12 mo since LMP with no prior hysterectomy)	-23956	Dead	WITH TUMOR		973		Metastatic	Lung		337	Complete Remission/Response
TCGA-A5-A1OH	0	1105	0	1105	0	1105	0	1105	TCGA-A5-A1OH	UCEC	86	FEMALE	WHITE		Stage IIIA	Serous endometrial adenocarcinoma	G3	2010	Post (prior bilateral ovariectomy OR >12 mo since LMP with no prior hysterectomy)	-31451	Alive	TUMOR FREE	1105							Complete Remission/Response
TCGA-A5-A1OJ	0	1006	0	1006	0	1006	0	1006	TCGA-A5-A1OJ	UCEC	31	FEMALE	ASIAN		Stage IA	Endometrioid endometrial adenocarcinoma	G2	2010	Pre (<6 months since LMP AND no prior bilateral ovariectomy AND not on estrogen replacement)	-11635	Alive	TUMOR FREE	1006							Complete Remission/Response
TCGA-A5-A1OK	0	917	0	917	0	917	0	917	TCGA-A5-A1OK	UCEC	63	FEMALE	WHITE		Stage IIIA	Endometrioid endometrial adenocarcinoma	G3	2010	Post (prior bilateral ovariectomy OR >12 mo since LMP with no prior hysterectomy)	-23179	Alive	TUMOR FREE	917							Complete Remission/Response
TCGA-A5-A2K2	0	3595	0	3595	0	3595	0	3595	TCGA-A5-A2K2	UCEC	77	FEMALE	WHITE		Stage IA	Serous endometrial adenocarcinoma	G3	2003	Post (prior bilateral ovariectomy OR >12 mo since LMP with no prior hysterectomy)	-28456	Alive	TUMOR FREE	3595							Complete Remission/Response
TCGA-A5-A2K3	0	2012	0	2012	0	2012	0	2012	TCGA-A5-A2K3	UCEC	68	FEMALE	WHITE		Stage IA	Serous endometrial adenocarcinoma	G3	2007	Post (prior bilateral ovariectomy OR >12 mo since LMP with no prior hysterectomy)	-24907	Alive	TUMOR FREE	2012							Complete Remission/Response
TCGA-A5-A2K4	1	871	1	871	1	528	1	528	TCGA-A5-A2K4	UCEC	69	FEMALE	WHITE		Stage IIIA	Serous endometrial adenocarcinoma	G3	2009	Post (prior bilateral ovariectomy OR >12 mo since LMP with no prior hysterectomy)	-25270	Dead	WITH TUMOR		871		Metastatic	Other, specify	Bowel	528	Complete Remission/Response
TCGA-A5-A2K5	0	752	0	752	0	752	0	752	TCGA-A5-A2K5	UCEC	76	FEMALE	WHITE		Stage IA	Endometrioid endometrial adenocarcinoma	G3	2011	Post (prior bilateral ovariectomy OR >12 mo since LMP with no prior hysterectomy)	-28057	Alive	TUMOR FREE	752							Complete Remission/Response
TCGA-A5-A2K7	0	1063	0	1063	0	1063	0	1063	TCGA-A5-A2K7	UCEC	41	FEMALE			Stage II	Endometrioid endometrial adenocarcinoma	G3	2011	Pre (<6 months since LMP AND no prior bilateral ovariectomy AND not on estrogen replacement)	-14980	Alive	TUMOR FREE	1063							Complete Remission/Response
TCGA-A5-A3LO	0	776	0	776	0	776	0	776	TCGA-A5-A3LO	UCEC	64	FEMALE	WHITE		Stage IB	Endometrioid endometrial adenocarcinoma	G3	2011	Post (prior bilateral ovariectomy OR >12 mo since LMP with no prior hysterectomy)	-23401	Alive	TUMOR FREE	776							Complete Remission/Response
TCGA-A5-A3LP	0	455	0	455	0	455	0	455	TCGA-A5-A3LP	UCEC	74	FEMALE	WHITE		Stage IB	Serous endometrial adenocarcinoma	G3	2011	Post (prior bilateral ovariectomy OR >12 mo since LMP with no prior hysterectomy)	-27131	Alive	TUMOR FREE	455							Complete Remission/Response
TCGA-A5-A7WJ	0	341	0	341	0	341	0	341	TCGA-A5-A7WJ	UCEC	64	FEMALE	BLACK OR AFRICAN AMERICAN		Stage IA	Endometrioid endometrial adenocarcinoma	G2	2012	Post (prior bilateral ovariectomy OR >12 mo since LMP with no prior hysterectomy)	-23723	Alive	TUMOR FREE	341							Complete Remission/Response
TCGA-A5-A7WK	0	560	0	560	1	350	1	350	TCGA-A5-A7WK	UCEC	71	FEMALE	BLACK OR AFRICAN AMERICAN		Stage IA	Mixed serous and endometrioid	G3	2013	Post (prior bilateral ovariectomy OR >12 mo since LMP with no prior hysterectomy)	-26044	Alive	WITH TUMOR	560			Locoregional Recurrence	Other, specify	Paraaortic lymph node	350	Complete Remission/Response
TCGA-A5-AB3J	0	512	0	512	0	512	0	512	TCGA-A5-AB3J	UCEC	52	FEMALE	BLACK OR AFRICAN AMERICAN		Stage II	Endometrioid endometrial adenocarcinoma	G2	2013	Peri (6-12 months since last menstrual period)	-19020	Alive	TUMOR FREE	512							Complete Remission/Response
TCGA-AJ-A23M	1	616	1	616			1	516	TCGA-AJ-A23M	UCEC	61	FEMALE	WHITE		Stage II	Serous endometrial adenocarcinoma	G3	2010	Post (prior bilateral ovariectomy OR >12 mo since LMP with no prior hysterectomy)	-22430	Dead	WITH TUMOR		616		Locoregional Recurrence	Other, specify	Abdominal Fluid	516	Stable Disease
TCGA-AJ-A23N	1	439	1	439			1	439	TCGA-AJ-A23N	UCEC	70	FEMALE	WHITE		Stage IIIA	Serous endometrial adenocarcinoma	G3	2011	Post (prior bilateral ovariectomy OR >12 mo since LMP with no prior hysterectomy)	-25772	Dead	WITH TUMOR		439						Progressive Disease
TCGA-AJ-A23O	1	312	0	312			1	312	TCGA-AJ-A23O	UCEC	69	FEMALE	WHITE		Stage IB	Endometrioid endometrial adenocarcinoma	G3	2010	Post (prior bilateral ovariectomy OR >12 mo since LMP with no prior hysterectomy)	-25433	Dead	TUMOR FREE		312
TCGA-AJ-A2QK	0	643	0	643	1	606	1	606	TCGA-AJ-A2QK	UCEC	65	FEMALE	WHITE		Stage IA	Endometrioid endometrial adenocarcinoma	G3	2011	Post (prior bilateral ovariectomy OR >12 mo since LMP with no prior hysterectomy)	-23945	Alive	WITH TUMOR	643			Distant Metastasis	Liver		606	Complete Remission/Response
TCGA-AJ-A2QL	0	602	0	602	0	602	0	602	TCGA-AJ-A2QL	UCEC	60	FEMALE	WHITE		Stage IIIC1	Endometrioid endometrial adenocarcinoma	G3	2011	Post (prior bilateral ovariectomy OR >12 mo since LMP with no prior hysterectomy)	-22057	Alive	TUMOR FREE	602							Complete Remission/Response
TCGA-AJ-A2QM	0	894	0	894	0	894	0	894	TCGA-AJ-A2QM	UCEC	67	FEMALE	WHITE		Stage II	Serous endometrial adenocarcinoma	G3	2011	Post (prior bilateral ovariectomy OR >12 mo since LMP with no prior hysterectomy)	-24776	Alive	TUMOR FREE	894							Complete Remission/Response
TCGA-AJ-A2QN	0	1069	0	1069	0	1069	0	1069	TCGA-AJ-A2QN	UCEC	60	FEMALE	WHITE		Stage II	Endometrioid endometrial adenocarcinoma	G3	2010	Post (prior bilateral ovariectomy OR >12 mo since LMP with no prior hysterectomy)	-21915	Alive	TUMOR FREE	1069							Complete Remission/Response
TCGA-AJ-A2QO	1	1045	0	1045	0	1045	1	1045	TCGA-AJ-A2QO	UCEC	85	FEMALE	WHITE		Stage IB	Endometrioid endometrial adenocarcinoma	G3	2011	Post (prior bilateral ovariectomy OR >12 mo since LMP with no prior hysterectomy)	-31222	Dead	TUMOR FREE		1045						Complete Remission/Response
TCGA-AJ-A3BD	0	1039	0	1039	0	1039	0	1039	TCGA-AJ-A3BD	UCEC	57	FEMALE	WHITE		Stage IIIC2	Serous endometrial adenocarcinoma	G3	2011	Post (prior bilateral ovariectomy OR >12 mo since LMP with no prior hysterectomy)	-20998	Alive	TUMOR FREE	1039							Complete Remission/Response
TCGA-AJ-A3BF	0	551	0	551	1	384	1	384	TCGA-AJ-A3BF	UCEC	65	FEMALE	WHITE		Stage IIIC2	Serous endometrial adenocarcinoma	G3	2011	Post (prior bilateral ovariectomy OR >12 mo since LMP with no prior hysterectomy)	-23906	Alive	TUMOR FREE	551			Locoregional Recurrence	Other, specify	Retroperitoneal LNs	384	Complete Remission/Response
TCGA-AJ-A3BG	0	550	0	550	1	480	1	480	TCGA-AJ-A3BG	UCEC	65	FEMALE	WHITE		Stage IA	Mixed serous and endometrioid	G3	2011	Post (prior bilateral ovariectomy OR >12 mo since LMP with no prior hysterectomy)	-23861	Alive	WITH TUMOR	550			Locoregional Recurrence	Other, specify	Vagina	480	Complete Remission/Response
TCGA-AJ-A3BH	0		0				0		TCGA-AJ-A3BH	UCEC		FEMALE	WHITE		Stage IB	Endometrioid endometrial adenocarcinoma	G3	2011	Post (prior bilateral ovariectomy OR >12 mo since LMP with no prior hysterectomy)		Alive	TUMOR FREE
TCGA-AJ-A3BI	0	575	0	575			1	373	TCGA-AJ-A3BI	UCEC	67	FEMALE	WHITE		Stage IA	Endometrioid endometrial adenocarcinoma	G3	2011	Post (prior bilateral ovariectomy OR >12 mo since LMP with no prior hysterectomy)	-24623	Alive	TUMOR FREE	575			Locoregional Recurrence	Other, specify	Anterior Abd. Mass	373
TCGA-AJ-A3BK	0	1031	0	1031	0	1031	0	1031	TCGA-AJ-A3BK	UCEC	68	FEMALE	WHITE		Stage IC	Endometrioid endometrial adenocarcinoma	G3	2010	Post (prior bilateral ovariectomy OR >12 mo since LMP with no prior hysterectomy)	-24943	Alive	TUMOR FREE	1031							Complete Remission/Response
TCGA-AJ-A3EJ	1	50	1	50			1	50	TCGA-AJ-A3EJ	UCEC	74	FEMALE	WHITE		Stage IIIC2	Mixed serous and endometrioid	G3	2010	Post (prior bilateral ovariectomy OR >12 mo since LMP with no prior hysterectomy)	-27317	Dead	WITH TUMOR		50
TCGA-AJ-A3EK	0	446	0	446	0	446	0	446	TCGA-AJ-A3EK	UCEC	53	FEMALE	WHITE		Stage IA	Endometrioid endometrial adenocarcinoma	G3	2011	Peri (6-12 months since last menstrual period)	-19609	Alive	TUMOR FREE	446							Complete Remission/Response
TCGA-AJ-A3EL	0	684	0	684	0	684	0	684	TCGA-AJ-A3EL	UCEC	47	FEMALE	NATIVE HAWAIIAN OR OTHER PACIFIC ISLANDER		Stage IA	Endometrioid endometrial adenocarcinoma	G3	2010	Pre (<6 months since LMP AND no prior bilateral ovariectomy AND not on estrogen replacement)	-17442	Alive	TUMOR FREE	684							Complete Remission/Response
TCGA-AJ-A3EM	0	677	0	677	0	677	0	677	TCGA-AJ-A3EM	UCEC	69	FEMALE	WHITE		Stage IB	Endometrioid endometrial adenocarcinoma	G3	2011	Post (prior bilateral ovariectomy OR >12 mo since LMP with no prior hysterectomy)	-25557	Alive	TUMOR FREE	677							Complete Remission/Response
TCGA-AJ-A3I9	1	519	1	519	1	370	1	370	TCGA-AJ-A3I9	UCEC	52	FEMALE	WHITE		Stage II	Endometrioid endometrial adenocarcinoma	G3	2011	Post (prior bilateral ovariectomy OR >12 mo since LMP with no prior hysterectomy)	-19139	Dead	WITH TUMOR		519		Distant Metastasis	Bone		370	Complete Remission/Response
TCGA-AJ-A3IA	0	633	0	633	0	633	0	633	TCGA-AJ-A3IA	UCEC	77	FEMALE	WHITE		Stage IB	Serous endometrial adenocarcinoma	G3	2011	Post (prior bilateral ovariectomy OR >12 mo since LMP with no prior hysterectomy)	-28470	Alive	TUMOR FREE	633							Complete Remission/Response
TCGA-AJ-A3NC	0	1125	0	1125	0	1125	0	1125	TCGA-AJ-A3NC	UCEC	63	FEMALE	WHITE		Stage IA	Endometrioid endometrial adenocarcinoma	G3	2011	Post (prior bilateral ovariectomy OR >12 mo since LMP with no prior hysterectomy)	-23353	Alive	TUMOR FREE	1125							Complete Remission/Response
TCGA-AJ-A3NE	0	628	0	628	0	628	0	628	TCGA-AJ-A3NE	UCEC	46	FEMALE	WHITE		Stage IA	Endometrioid endometrial adenocarcinoma	G3	2011	Pre (<6 months since LMP AND no prior bilateral ovariectomy AND not on estrogen replacement)	-16957	Alive	TUMOR FREE	628							Complete Remission/Response
TCGA-AJ-A3NF	0	645	0	645	0	645	0	645	TCGA-AJ-A3NF	UCEC	60	FEMALE	WHITE		Stage IIIC	Serous endometrial adenocarcinoma	G3	2011	Post (prior bilateral ovariectomy OR >12 mo since LMP with no prior hysterectomy)	-22210	Alive	TUMOR FREE	645							Complete Remission/Response
TCGA-AJ-A3NG	0	475	0	475	0	475	0	475	TCGA-AJ-A3NG	UCEC	83	FEMALE	WHITE		Stage II	Mixed serous and endometrioid	G3	2011	Post (prior bilateral ovariectomy OR >12 mo since LMP with no prior hysterectomy)	-30351	Alive	TUMOR FREE	475							Complete Remission/Response
TCGA-AJ-A3NH	1	310	0	310	0	310	1	310	TCGA-AJ-A3NH	UCEC	90	FEMALE	WHITE		Stage IB	Serous endometrial adenocarcinoma	G3	2011	Post (prior bilateral ovariectomy OR >12 mo since LMP with no prior hysterectomy)	-32871	Dead	TUMOR FREE		310						Complete Remission/Response
TCGA-AJ-A3OJ	0	467	0	467	0	467	0	467	TCGA-AJ-A3OJ	UCEC	54	FEMALE	WHITE		Stage II	Endometrioid endometrial adenocarcinoma	G3	2011	Indeterminate (neither Pre or Postmenopausal)	-19826	Alive	TUMOR FREE	467							Complete Remission/Response
TCGA-AJ-A3OK	0	485	0	485	0	485	0	485	TCGA-AJ-A3OK	UCEC	73	FEMALE	WHITE		Stage IA	Serous endometrial adenocarcinoma	G3	2011	Post (prior bilateral ovariectomy OR >12 mo since LMP with no prior hysterectomy)	-26851	Alive	TUMOR FREE	485							Complete Remission/Response
TCGA-AJ-A3OL	1	449	1	449	1	424	1	424	TCGA-AJ-A3OL	UCEC	55	FEMALE	WHITE		Stage IIIA	Endometrioid endometrial adenocarcinoma	G3	2011	Post (prior bilateral ovariectomy OR >12 mo since LMP with no prior hysterectomy)	-20115	Dead	WITH TUMOR		449		Distant Metastasis	Other, specify	Lung, Liver, and Brain	424	Complete Remission/Response
TCGA-AJ-A3QS	0	513	0	513	0	513	0	513	TCGA-AJ-A3QS	UCEC	57	FEMALE	BLACK OR AFRICAN AMERICAN		Stage IIIA	Serous endometrial adenocarcinoma	G3	2011	Post (prior bilateral ovariectomy OR >12 mo since LMP with no prior hysterectomy)	-21162	Alive	TUMOR FREE	513							Complete Remission/Response
TCGA-AJ-A3TW	0	513	0	513	0	513	0	513	TCGA-AJ-A3TW	UCEC	78	FEMALE	WHITE		Stage IB	Serous endometrial adenocarcinoma	G3	2012	Post (prior bilateral ovariectomy OR >12 mo since LMP with no prior hysterectomy)	-28559	Alive	TUMOR FREE	513							Complete Remission/Response
TCGA-AJ-A5DV	0	679	0	679	0	679	0	679	TCGA-AJ-A5DV	UCEC	65	FEMALE	BLACK OR AFRICAN AMERICAN		Stage IA	Endometrioid endometrial adenocarcinoma	G3	2012	Post (prior bilateral ovariectomy OR >12 mo since LMP with no prior hysterectomy)	-23892	Alive	TUMOR FREE	679							Complete Remission/Response
TCGA-AJ-A5DW	0	390	0	390	0	390	0	390	TCGA-AJ-A5DW	UCEC	56	FEMALE	BLACK OR AFRICAN AMERICAN		Stage IA	Endometrioid endometrial adenocarcinoma	G2	2012	Post (prior bilateral ovariectomy OR >12 mo since LMP with no prior hysterectomy)	-20711	Alive	TUMOR FREE	390							Complete Remission/Response
TCGA-AJ-A8CT	0	82	0	82	0	82	0	82	TCGA-AJ-A8CT	UCEC	58	FEMALE	BLACK OR AFRICAN AMERICAN		Stage IA	Endometrioid endometrial adenocarcinoma	G1	2012	Post (prior bilateral ovariectomy OR >12 mo since LMP with no prior hysterectomy)	-21515	Alive	TUMOR FREE	82							Complete Remission/Response
TCGA-AJ-A8CV	0	1068	0	1068	0	1068	0	1068	TCGA-AJ-A8CV	UCEC	58	FEMALE	BLACK OR AFRICAN AMERICAN		Stage IB	Endometrioid endometrial adenocarcinoma	G2	2011	Post (prior bilateral ovariectomy OR >12 mo since LMP with no prior hysterectomy)	-21336	Alive	TUMOR FREE	1068							Complete Remission/Response
TCGA-AJ-A8CW	0	4	0	4			0	4	TCGA-AJ-A8CW	UCEC	64	FEMALE	BLACK OR AFRICAN AMERICAN		Stage IA	Endometrioid endometrial adenocarcinoma	G2	2011	Post (prior bilateral ovariectomy OR >12 mo since LMP with no prior hysterectomy)	-23554	Alive	TUMOR FREE	4							[Unknown]
TCGA-AP-A051	0	3948	0	3948	0	3948	0	3948	TCGA-AP-A051	UCEC	69	FEMALE	WHITE		Stage IA	Endometrioid endometrial adenocarcinoma	G3	2003	Post (prior bilateral ovariectomy OR >12 mo since LMP with no prior hysterectomy)	-25269	Alive	TUMOR FREE	3948							Complete Remission/Response
TCGA-AP-A052	1	669	1	669			1	394	TCGA-AP-A052	UCEC	59	FEMALE	BLACK OR AFRICAN AMERICAN		Stage IVB	Serous endometrial adenocarcinoma	G3	2004	Post (prior bilateral ovariectomy OR >12 mo since LMP with no prior hysterectomy)	-21721	Dead	WITH TUMOR		669					394	Complete Remission/Response
TCGA-AP-A053	1	3365	0	3365	0	3365	1	3365	TCGA-AP-A053	UCEC	90	FEMALE	WHITE		Stage IA	Endometrioid endometrial adenocarcinoma	G3	2004	Post (prior bilateral ovariectomy OR >12 mo since LMP with no prior hysterectomy)	-32872	Dead	TUMOR FREE		3365						Complete Remission/Response
TCGA-AP-A054	1	709	1	709	1	566	1	566	TCGA-AP-A054	UCEC	64	FEMALE	WHITE		Stage IIIC1	Endometrioid endometrial adenocarcinoma	G3	2004	Post (prior bilateral ovariectomy OR >12 mo since LMP with no prior hysterectomy)	-23404	Dead	WITH TUMOR		709					566	Complete Remission/Response
TCGA-AP-A056	0	2618	0	2618	0	2618	0	2618	TCGA-AP-A056	UCEC	64	FEMALE	WHITE		Stage II	Endometrioid endometrial adenocarcinoma	G3	2004	Post (prior bilateral ovariectomy OR >12 mo since LMP with no prior hysterectomy)	-23707	Alive	TUMOR FREE	2618							Complete Remission/Response
TCGA-AP-A059	0	1461	0	1461	0	1461	0	1461	TCGA-AP-A059	UCEC	69	FEMALE	WHITE		Stage IA	Endometrioid endometrial adenocarcinoma	G3	2006	Post (prior bilateral ovariectomy OR >12 mo since LMP with no prior hysterectomy)	-25311	Alive	TUMOR FREE	1461							Complete Remission/Response
TCGA-AP-A05A	1	1944	0	1944	0	1944	1	1944	TCGA-AP-A05A	UCEC	81	FEMALE	WHITE		Stage II	Serous endometrial adenocarcinoma	G3	2006	Post (prior bilateral ovariectomy OR >12 mo since LMP with no prior hysterectomy)	-29914	Dead	TUMOR FREE		1944						Complete Remission/Response
TCGA-AP-A05D	0	1758	0	1758	0	1758	0	1758	TCGA-AP-A05D	UCEC	67	FEMALE	WHITE		Stage IIIC2	Serous endometrial adenocarcinoma	G3	2007	Post (prior bilateral ovariectomy OR >12 mo since LMP with no prior hysterectomy)	-24597	Alive	TUMOR FREE	1758							Complete Remission/Response
TCGA-AP-A05H	0	1385	0	1385	0	1385	0	1385	TCGA-AP-A05H	UCEC	75	FEMALE	WHITE		Stage IB	Serous endometrial adenocarcinoma	G3	2008	Post (prior bilateral ovariectomy OR >12 mo since LMP with no prior hysterectomy)	-27744	Alive	TUMOR FREE	1385							Complete Remission/Response
TCGA-AP-A05J	0	1122	0	1122	0	1122	0	1122	TCGA-AP-A05J	UCEC	66	FEMALE	WHITE		Stage II	Serous endometrial adenocarcinoma	G3	2008	Post (prior bilateral ovariectomy OR >12 mo since LMP with no prior hysterectomy)	-24119	Alive	TUMOR FREE	1122							Complete Remission/Response
TCGA-AP-A05N	1	726	0	726	0	726	1	726	TCGA-AP-A05N	UCEC	58	FEMALE	WHITE		Stage IA	Endometrioid endometrial adenocarcinoma	G1	2009	Pre (<6 months since LMP AND no prior bilateral ovariectomy AND not on estrogen replacement)	-21254	Dead	TUMOR FREE		726						Complete Remission/Response
TCGA-AP-A05O	0	384	0	384	1	340	1	340	TCGA-AP-A05O	UCEC	68	FEMALE	WHITE		Stage IB	Endometrioid endometrial adenocarcinoma	G3	2009	Post (prior bilateral ovariectomy OR >12 mo since LMP with no prior hysterectomy)	-24978	Alive	TUMOR FREE	384						340	Complete Remission/Response
TCGA-AP-A05P	0	636	0	636	0	636	0	636	TCGA-AP-A05P	UCEC	54	FEMALE	ASIAN		Stage IA	Endometrioid endometrial adenocarcinoma	G1	2009	Pre (<6 months since LMP AND no prior bilateral ovariectomy AND not on estrogen replacement)	-20017	Alive	TUMOR FREE	636							Complete Remission/Response
TCGA-AP-A0L8	1	1484	1	1484	1	1453	1	1453	TCGA-AP-A0L8	UCEC	70	FEMALE	BLACK OR AFRICAN AMERICAN		Stage IIIC2	Serous endometrial adenocarcinoma	G3	2000	Post (prior bilateral ovariectomy OR >12 mo since LMP with no prior hysterectomy)	-25733	Dead	WITH TUMOR		1484					1453	Complete Remission/Response
TCGA-AP-A0L9	0	3815	0	3815	0	3815	0	3815	TCGA-AP-A0L9	UCEC	71	FEMALE	WHITE		Stage IA	Serous endometrial adenocarcinoma	G3	2001	Post (prior bilateral ovariectomy OR >12 mo since LMP with no prior hysterectomy)	-26185	Alive	TUMOR FREE	3815							Complete Remission/Response
TCGA-AP-A0LD	0	3589	0	3589	0	3589	0	3589	TCGA-AP-A0LD	UCEC	63	FEMALE	WHITE		Stage IB	Endometrioid endometrial adenocarcinoma	G3	2002	Post (prior bilateral ovariectomy OR >12 mo since LMP with no prior hysterectomy)	-23216	Alive	TUMOR FREE	3589							Complete Remission/Response
TCGA-AP-A0LE	0	3357	0	3357	0	3357	0	3357	TCGA-AP-A0LE	UCEC	57	FEMALE	WHITE		Stage IA	Endometrioid endometrial adenocarcinoma	G3	2002	Post (prior bilateral ovariectomy OR >12 mo since LMP with no prior hysterectomy)	-20967	Alive	TUMOR FREE	3357							Complete Remission/Response
TCGA-AP-A0LF	0	2859	0	2859			0	2859	TCGA-AP-A0LF	UCEC	82	FEMALE	WHITE		Stage IVB	Endometrioid endometrial adenocarcinoma	G3	2002	Post (prior bilateral ovariectomy OR >12 mo since LMP with no prior hysterectomy)	-30027	Alive	WITH TUMOR	2859
TCGA-AP-A0LG	0	2015	0	2015	0	2015	0	2015	TCGA-AP-A0LG	UCEC	54	FEMALE	WHITE		Stage IA	Endometrioid endometrial adenocarcinoma	G3	2002	Post (prior bilateral ovariectomy OR >12 mo since LMP with no prior hysterectomy)	-20047	Alive	TUMOR FREE	2015							Complete Remission/Response
TCGA-AP-A0LH	1	1106	1	1106	1	302	1	302	TCGA-AP-A0LH	UCEC	60	FEMALE	WHITE		Stage IA	Mixed serous and endometrioid	G3	2002	Post (prior bilateral ovariectomy OR >12 mo since LMP with no prior hysterectomy)	-22169	Dead	WITH TUMOR		1106					302	Complete Remission/Response
TCGA-AP-A0LI	0	2972	0	2972	0	2972	0	2972	TCGA-AP-A0LI	UCEC	67	FEMALE	BLACK OR AFRICAN AMERICAN		Stage IIIC2	Serous endometrial adenocarcinoma	G3	2003	Post (prior bilateral ovariectomy OR >12 mo since LMP with no prior hysterectomy)	-24573	Alive	TUMOR FREE	2972							Complete Remission/Response
TCGA-AP-A0LJ	0	1421	0	1421	0	1421	0	1421	TCGA-AP-A0LJ	UCEC	42	FEMALE	WHITE		Stage IA	Endometrioid endometrial adenocarcinoma	G1	2004	Pre (<6 months since LMP AND no prior bilateral ovariectomy AND not on estrogen replacement)	-15577	Alive	TUMOR FREE	1421							Complete Remission/Response
TCGA-AP-A0LL	0	2554	0	2554	1	790	1	790	TCGA-AP-A0LL	UCEC	56	FEMALE	WHITE		Stage IA	Endometrioid endometrial adenocarcinoma	G1	2004	Post (prior bilateral ovariectomy OR >12 mo since LMP with no prior hysterectomy)	-20700	Alive	TUMOR FREE	2554						790	Complete Remission/Response
TCGA-AP-A0LM	0	825	0	825	0	825	0	825	TCGA-AP-A0LM	UCEC	33	FEMALE	BLACK OR AFRICAN AMERICAN		Stage IIIC2	Endometrioid endometrial adenocarcinoma	G3	2004	Pre (<6 months since LMP AND no prior bilateral ovariectomy AND not on estrogen replacement)	-12309	Alive	TUMOR FREE	825							Complete Remission/Response
TCGA-AP-A0LN	0	2510	0	2510	0	2510	0	2510	TCGA-AP-A0LN	UCEC	56	FEMALE	BLACK OR AFRICAN AMERICAN		Stage IA	Endometrioid endometrial adenocarcinoma	G1	2005	Post (prior bilateral ovariectomy OR >12 mo since LMP with no prior hysterectomy)	-20704	Alive	TUMOR FREE	2510							Complete Remission/Response
TCGA-AP-A0LO	1	1016	1	1016	1	516	1	516	TCGA-AP-A0LO	UCEC	45	FEMALE	WHITE		Stage IA	Endometrioid endometrial adenocarcinoma	G2	2005	Pre (<6 months since LMP AND no prior bilateral ovariectomy AND not on estrogen replacement)	-16493	Dead	WITH TUMOR		1016					516	Complete Remission/Response
TCGA-AP-A0LP	0	1875	0	1875	0	1875	0	1875	TCGA-AP-A0LP	UCEC	76	FEMALE	WHITE		Stage IA	Endometrioid endometrial adenocarcinoma	G1	2005	Post (prior bilateral ovariectomy OR >12 mo since LMP with no prior hysterectomy)	-27898	Alive	TUMOR FREE	1875							Complete Remission/Response
TCGA-AP-A0LS	0	2904	0	2904	0	2904	0	2904	TCGA-AP-A0LS	UCEC	63	FEMALE	WHITE		Stage IA	Endometrioid endometrial adenocarcinoma	G2	2006	Post (prior bilateral ovariectomy OR >12 mo since LMP with no prior hysterectomy)	-23126	Alive	TUMOR FREE	2904							Complete Remission/Response
TCGA-AP-A0LT	0	1497	0	1497	0	1497	0	1497	TCGA-AP-A0LT	UCEC	57	FEMALE	WHITE		Stage II	Endometrioid endometrial adenocarcinoma	G2	2006	Post (prior bilateral ovariectomy OR >12 mo since LMP with no prior hysterectomy)	-21107	Alive	TUMOR FREE	1497							Complete Remission/Response
TCGA-AP-A0LV	0	763	0	763	0	763	0	763	TCGA-AP-A0LV	UCEC	39	FEMALE	WHITE		Stage IA	Endometrioid endometrial adenocarcinoma	G1	2009	Pre (<6 months since LMP AND no prior bilateral ovariectomy AND not on estrogen replacement)	-14556	Alive	TUMOR FREE	763							Complete Remission/Response
TCGA-AP-A1DH	0	2180	0	2180	0	2180	0	2180	TCGA-AP-A1DH	UCEC	62	FEMALE	WHITE		Stage IA	Endometrioid endometrial adenocarcinoma	G3	2005	Post (prior bilateral ovariectomy OR >12 mo since LMP with no prior hysterectomy)	-22652	Alive	TUMOR FREE	2180							Complete Remission/Response
TCGA-AP-A1DK	0	2767	0	2767	0	2767	0	2767	TCGA-AP-A1DK	UCEC	53	FEMALE	WHITE		Stage IA	Endometrioid endometrial adenocarcinoma	G3	2006	Post (prior bilateral ovariectomy OR >12 mo since LMP with no prior hysterectomy)	-19509	Alive	TUMOR FREE	2767							Complete Remission/Response
TCGA-AP-A1DM	0	1700	0	1700	0	1700	0	1700	TCGA-AP-A1DM	UCEC	60	FEMALE	WHITE		Stage IA	Endometrioid endometrial adenocarcinoma	G1	2007	Post (prior bilateral ovariectomy OR >12 mo since LMP with no prior hysterectomy)	-22239	Alive	TUMOR FREE	1700							Complete Remission/Response
TCGA-AP-A1DO	0	952	0	952	0	952	0	952	TCGA-AP-A1DO	UCEC	62	FEMALE	WHITE		Stage IA	Endometrioid endometrial adenocarcinoma	G2	2007	Post (prior bilateral ovariectomy OR >12 mo since LMP with no prior hysterectomy)	-22787	Alive	TUMOR FREE	952							Complete Remission/Response
TCGA-AP-A1DP	1	1081	1	1081	1	831	1	831	TCGA-AP-A1DP	UCEC	70	FEMALE	WHITE		Stage IA	Endometrioid endometrial adenocarcinoma	G2	2008	Post (prior bilateral ovariectomy OR >12 mo since LMP with no prior hysterectomy)	-25601	Dead	WITH TUMOR		1081		Metastatic	Other, specify	Lung, liver, lymph nodes	831	Complete Remission/Response
TCGA-AP-A1DQ	1	1423	1	1423	1	905	1	905	TCGA-AP-A1DQ	UCEC	76	FEMALE	WHITE		Stage IIIC1	Serous endometrial adenocarcinoma	High Grade	2008	Post (prior bilateral ovariectomy OR >12 mo since LMP with no prior hysterectomy)	-27815	Dead	WITH TUMOR		1423		Metastatic	Other, specify	Lymph nodes, lung, bone	905	Complete Remission/Response
TCGA-AP-A1DR	0	1495	0	1495	0	1495	0	1495	TCGA-AP-A1DR	UCEC	59	FEMALE	BLACK OR AFRICAN AMERICAN		Stage IIIC1	Endometrioid endometrial adenocarcinoma	G2	2008	Post (prior bilateral ovariectomy OR >12 mo since LMP with no prior hysterectomy)	-21904	Alive	TUMOR FREE	1495							Complete Remission/Response
TCGA-AP-A1DV	0	204	0	204	0	204	0	204	TCGA-AP-A1DV	UCEC	59	FEMALE	WHITE		Stage II	Endometrioid endometrial adenocarcinoma	G3	2008	Post (prior bilateral ovariectomy OR >12 mo since LMP with no prior hysterectomy)	-21901	Alive	TUMOR FREE	204							Complete Remission/Response
TCGA-AP-A1E0	0	1832	0	1832	0	1832	0	1832	TCGA-AP-A1E0	UCEC	40	FEMALE	WHITE		Stage IIIC2	Endometrioid endometrial adenocarcinoma	G2	2009	Pre (<6 months since LMP AND no prior bilateral ovariectomy AND not on estrogen replacement)	-14653	Alive	TUMOR FREE	1832							Complete Remission/Response
TCGA-AP-A1E1	0	1395	0	1395	0	1395	0	1395	TCGA-AP-A1E1	UCEC	74	FEMALE	WHITE		Stage IA	Endometrioid endometrial adenocarcinoma	G2	2009	Post (prior bilateral ovariectomy OR >12 mo since LMP with no prior hysterectomy)	-27072	Alive	TUMOR FREE	1395							Complete Remission/Response
TCGA-AP-A1E3	0	847	0	847			0	847	TCGA-AP-A1E3	UCEC	45	FEMALE	WHITE		Stage IIIC1	Endometrioid endometrial adenocarcinoma	G3	2009	Pre (<6 months since LMP AND no prior bilateral ovariectomy AND not on estrogen replacement)	-16544	Alive	WITH TUMOR	847							Partial Remission/Response
TCGA-AP-A1E4	0	1555	0	1555			1	158	TCGA-AP-A1E4	UCEC	54	FEMALE	WHITE		Stage IB	Endometrioid endometrial adenocarcinoma	G2	2010	Post (prior bilateral ovariectomy OR >12 mo since LMP with no prior hysterectomy)	-19814	Alive	WITH TUMOR	1555			Metastatic	Other, specify	Bone, lymph nodes	158	Progressive Disease
TCGA-AP-A3K1	1	666	1	666			1	198	TCGA-AP-A3K1	UCEC	56	FEMALE	WHITE		Stage IVB	Serous endometrial adenocarcinoma	High Grade	2010	Post (prior bilateral ovariectomy OR >12 mo since LMP with no prior hysterectomy)	-20594	Dead	WITH TUMOR		666		Locoregional Recurrence	Other, specify	Paracolic gutter	198	Progressive Disease
TCGA-AP-A5FX	1	1099	1	1099	1	407	1	407	TCGA-AP-A5FX	UCEC	68	FEMALE	BLACK OR AFRICAN AMERICAN		Stage IIIC1	Mixed serous and endometrioid	G3	2010	Post (prior bilateral ovariectomy OR >12 mo since LMP with no prior hysterectomy)	-25063	Dead	WITH TUMOR		1099		Locoregional Recurrence	Other, specify	Retroperitoneal LN; vulvar mass	407	Complete Remission/Response
TCGA-AW-A1PO	0	17	0	17			0	17	TCGA-AW-A1PO	UCEC	66	FEMALE	WHITE		Stage IIIA	Endometrioid endometrial adenocarcinoma	G3	2010	Post (prior bilateral ovariectomy OR >12 mo since LMP with no prior hysterectomy)	-24225	Alive	TUMOR FREE	17
TCGA-AX-A05S	1	413	1	413			1	338	TCGA-AX-A05S	UCEC	81	FEMALE	WHITE		Stage IIIC	Endometrioid endometrial adenocarcinoma	G3	2008	Post (prior bilateral ovariectomy OR >12 mo since LMP with no prior hysterectomy)	-29928	Dead	WITH TUMOR		413					338	Progressive Disease
TCGA-AX-A05T	0	1010	0	1010	0	1010	0	1010	TCGA-AX-A05T	UCEC	82	FEMALE	WHITE		Stage IB	Endometrioid endometrial adenocarcinoma	G1	2009	Post (prior bilateral ovariectomy OR >12 mo since LMP with no prior hysterectomy)	-30137	Alive	TUMOR FREE	1010							Complete Remission/Response
TCGA-AX-A05U	0	903	0	903	0	903	0	903	TCGA-AX-A05U	UCEC	56	FEMALE	AMERICAN INDIAN OR ALASKA NATIVE		Stage IB	Endometrioid endometrial adenocarcinoma	G1	2008	Post (prior bilateral ovariectomy OR >12 mo since LMP with no prior hysterectomy)	-20533	Alive	TUMOR FREE	903							Complete Remission/Response
TCGA-AX-A05W	0	2450	0	2450	0	2450	0	2450	TCGA-AX-A05W	UCEC	60	FEMALE	WHITE		Stage IIB	Endometrioid endometrial adenocarcinoma	G1	2004	Post (prior bilateral ovariectomy OR >12 mo since LMP with no prior hysterectomy)	-22200	Alive	TUMOR FREE	2450							Complete Remission/Response
TCGA-AX-A05Y	0	2684	0	2684	1	194	1	194	TCGA-AX-A05Y	UCEC	57	FEMALE	WHITE		Stage IB	Endometrioid endometrial adenocarcinoma	G1	2004	Post (prior bilateral ovariectomy OR >12 mo since LMP with no prior hysterectomy)	-20904	Alive	TUMOR FREE	2684						194	Complete Remission/Response
TCGA-AX-A05Z	0	2175	0	2175	0	2175	0	2175	TCGA-AX-A05Z	UCEC	37	FEMALE			Stage IIIA	Endometrioid endometrial adenocarcinoma	G2	2006	Indeterminate (neither Pre or Postmenopausal)	-13529	Alive	TUMOR FREE	2175							Complete Remission/Response
TCGA-AX-A060	0	1075	0	1075	0	1075	0	1075	TCGA-AX-A060	UCEC	77	FEMALE	AMERICAN INDIAN OR ALASKA NATIVE		Stage IC	Endometrioid endometrial adenocarcinoma	G3	2007	Post (prior bilateral ovariectomy OR >12 mo since LMP with no prior hysterectomy)	-28472	Alive	TUMOR FREE	1075							Complete Remission/Response
TCGA-AX-A062	0	1399	0	1399	0	1399	0	1399	TCGA-AX-A062	UCEC	53	FEMALE	WHITE		Stage IB	Endometrioid endometrial adenocarcinoma	G1	2005	Indeterminate (neither Pre or Postmenopausal)	-19643	Alive	TUMOR FREE	1399							Complete Remission/Response
TCGA-AX-A063	0	2417	0	2417	0	2417	0	2417	TCGA-AX-A063	UCEC	63	FEMALE	WHITE		Stage IB	Endometrioid endometrial adenocarcinoma	G2	2004	Post (prior bilateral ovariectomy OR >12 mo since LMP with no prior hysterectomy)	-23045	Alive	TUMOR FREE	2417							Complete Remission/Response
TCGA-AX-A064	0	1517	0	1517	0	1517	0	1517	TCGA-AX-A064	UCEC	81	FEMALE	WHITE		Stage IIA	Endometrioid endometrial adenocarcinoma	G2	2007	Post (prior bilateral ovariectomy OR >12 mo since LMP with no prior hysterectomy)	-29625	Alive	TUMOR FREE	1517							Complete Remission/Response
TCGA-AX-A06B	0	2058	0	2058	0	2058	0	2058	TCGA-AX-A06B	UCEC	72	FEMALE	WHITE		Stage IIA	Endometrioid endometrial adenocarcinoma	G3	2005	Post (prior bilateral ovariectomy OR >12 mo since LMP with no prior hysterectomy)	-26348	Alive	TUMOR FREE	2058							Complete Remission/Response
TCGA-AX-A06D	1	373	1	373			1	253	TCGA-AX-A06D	UCEC	82	FEMALE	WHITE		Stage IIIA	Endometrioid endometrial adenocarcinoma	G2	2007	Post (prior bilateral ovariectomy OR >12 mo since LMP with no prior hysterectomy)	-30024	Dead	WITH TUMOR		373					253	Progressive Disease
TCGA-AX-A06F	0	1748	0	1748			0	1748	TCGA-AX-A06F	UCEC	59	FEMALE	WHITE		Stage IVA	Endometrioid endometrial adenocarcinoma	G3	2006	Post (prior bilateral ovariectomy OR >12 mo since LMP with no prior hysterectomy)	-21624	Alive	TUMOR FREE	1748							Complete Remission/Response
TCGA-AX-A06H	0	833	0	833	0	833	0	833	TCGA-AX-A06H	UCEC	60	FEMALE	AMERICAN INDIAN OR ALASKA NATIVE		Stage IIIA	Endometrioid endometrial adenocarcinoma	G1	2008	Post (prior bilateral ovariectomy OR >12 mo since LMP with no prior hysterectomy)	-22270	Alive	WITH TUMOR	833							Complete Remission/Response
TCGA-AX-A06J	0	913	0	913	0	913	0	913	TCGA-AX-A06J	UCEC	71	FEMALE	WHITE		Stage IB	Endometrioid endometrial adenocarcinoma	G3	2008	Post (prior bilateral ovariectomy OR >12 mo since LMP with no prior hysterectomy)	-26000	Alive	TUMOR FREE	913							Complete Remission/Response
TCGA-AX-A06L	0	1845	0	1845	0	1845	0	1845	TCGA-AX-A06L	UCEC	63	FEMALE	WHITE		Stage IB	Endometrioid endometrial adenocarcinoma	G1	2006	Post (prior bilateral ovariectomy OR >12 mo since LMP with no prior hysterectomy)	-23294	Alive	TUMOR FREE	1845							Complete Remission/Response
TCGA-AX-A0IS	1	1858	1	1858	1	448	1	448	TCGA-AX-A0IS	UCEC	52	FEMALE	WHITE		Stage IC	Endometrioid endometrial adenocarcinoma	G2	2008	Post (prior bilateral ovariectomy OR >12 mo since LMP with no prior hysterectomy)	-19173	Dead	WITH TUMOR		1858					448	Complete Remission/Response
TCGA-AX-A0IU	0	1087	0	1087	0	1087	0	1087	TCGA-AX-A0IU	UCEC	79	FEMALE	BLACK OR AFRICAN AMERICAN		Stage IIIC	Serous endometrial adenocarcinoma	G3	2008	Post (prior bilateral ovariectomy OR >12 mo since LMP with no prior hysterectomy)	-29063	Alive	TUMOR FREE	1087							Complete Remission/Response
TCGA-AX-A0IW	0	1149	0	1149	0	1149	0	1149	TCGA-AX-A0IW	UCEC	67	FEMALE	WHITE		Stage IIIA	Serous endometrial adenocarcinoma	G3	2008	Post (prior bilateral ovariectomy OR >12 mo since LMP with no prior hysterectomy)	-24488	Alive	TUMOR FREE	1149							Complete Remission/Response
TCGA-AX-A0IZ	0	1333	0	1333	0	1333	0	1333	TCGA-AX-A0IZ	UCEC	53	FEMALE	WHITE		Stage IB	Endometrioid endometrial adenocarcinoma	G3	2007	Post (prior bilateral ovariectomy OR >12 mo since LMP with no prior hysterectomy)	-19364	Alive	TUMOR FREE	1333							Complete Remission/Response
TCGA-AX-A0J0	0	1220	0	1220	0	1220	0	1220	TCGA-AX-A0J0	UCEC	47	FEMALE	WHITE		Stage IB	Endometrioid endometrial adenocarcinoma	G2	2006	Post (prior bilateral ovariectomy OR >12 mo since LMP with no prior hysterectomy)	-17466	Alive	TUMOR FREE	1220							Complete Remission/Response
TCGA-AX-A0J1	0	2354	0	2354	0	2354	0	2354	TCGA-AX-A0J1	UCEC	80	FEMALE	WHITE		Stage IB	Endometrioid endometrial adenocarcinoma	G2	2005	Post (prior bilateral ovariectomy OR >12 mo since LMP with no prior hysterectomy)	-29501	Alive	TUMOR FREE	2354							Complete Remission/Response
TCGA-AX-A1C4	0	404	0	404			0	404	TCGA-AX-A1C4	UCEC	52	FEMALE	WHITE		Stage IB	Endometrioid endometrial adenocarcinoma	G2	2009	Indeterminate (neither Pre or Postmenopausal)	-19209	Alive	TUMOR FREE	404
TCGA-AX-A1C5	0	1001	0	1001	0	1001	0	1001	TCGA-AX-A1C5	UCEC	47	FEMALE	WHITE		Stage IIIC	Endometrioid endometrial adenocarcinoma	G3	2009	Indeterminate (neither Pre or Postmenopausal)	-17383	Alive	WITH TUMOR	1001							Complete Remission/Response
TCGA-AX-A1C7	0	1054	0	1054			1	390	TCGA-AX-A1C7	UCEC	77	FEMALE	WHITE		Stage IB	Serous endometrial adenocarcinoma	G3	2009	Post (prior bilateral ovariectomy OR >12 mo since LMP with no prior hysterectomy)	-28198	Alive		1054						390
TCGA-AX-A1C8	0	776	0	776			0	776	TCGA-AX-A1C8	UCEC	77	FEMALE	WHITE		Stage IIIC	Serous endometrial adenocarcinoma	G3	2009	Post (prior bilateral ovariectomy OR >12 mo since LMP with no prior hysterectomy)	-28452	Alive		776
TCGA-AX-A1C9	0	802	0	802			0	802	TCGA-AX-A1C9	UCEC	73	FEMALE	WHITE		Stage IB	Endometrioid endometrial adenocarcinoma	G2	2009	Post (prior bilateral ovariectomy OR >12 mo since LMP with no prior hysterectomy)	-26903	Alive	TUMOR FREE	802
TCGA-AX-A1CA	0	974	0	974			0	974	TCGA-AX-A1CA	UCEC	70	FEMALE	BLACK OR AFRICAN AMERICAN		Stage IB	Serous endometrial adenocarcinoma	G3	2009		-25817	Alive	TUMOR FREE	974
TCGA-AX-A1CC	0	788	0	788			0	788	TCGA-AX-A1CC	UCEC	65	FEMALE	WHITE		Stage IC	Serous endometrial adenocarcinoma	G3	2010	Post (prior bilateral ovariectomy OR >12 mo since LMP with no prior hysterectomy)	-23795	Alive	TUMOR FREE	788
TCGA-AX-A1CE	0	1037	0	1037			0	1037	TCGA-AX-A1CE	UCEC	60	FEMALE	WHITE		Stage IB	Endometrioid endometrial adenocarcinoma	G3	2009	Post (prior bilateral ovariectomy OR >12 mo since LMP with no prior hysterectomy)	-21969	Alive	TUMOR FREE	1037
TCGA-AX-A1CF	0	2337	0	2337			1	875	TCGA-AX-A1CF	UCEC	69	FEMALE	WHITE		Stage IVB	Endometrioid endometrial adenocarcinoma	G3	2004		-25300	Alive	WITH TUMOR	2337						875	Progressive Disease
TCGA-AX-A1CI	0	2600	0	2600			0	2600	TCGA-AX-A1CI	UCEC	61	FEMALE	WHITE		Stage IB	Endometrioid endometrial adenocarcinoma	G1	2004	Post (prior bilateral ovariectomy OR >12 mo since LMP with no prior hysterectomy)	-22582	Alive	TUMOR FREE	2600
TCGA-AX-A1CJ	0	2233	0	2233			0	2233	TCGA-AX-A1CJ	UCEC	59	FEMALE	BLACK OR AFRICAN AMERICAN		Stage IC	Endometrioid endometrial adenocarcinoma	G2	2006	Indeterminate (neither Pre or Postmenopausal)	-21655	Alive	TUMOR FREE	2233
TCGA-AX-A1CK	0	2441	0	2441			0	2441	TCGA-AX-A1CK	UCEC	58	FEMALE	WHITE		Stage IB	Endometrioid endometrial adenocarcinoma	G2	2005	Post (prior bilateral ovariectomy OR >12 mo since LMP with no prior hysterectomy)	-21200	Alive	WITH TUMOR	2441
TCGA-AX-A1CN	0	1143	0	1143			1	1105	TCGA-AX-A1CN	UCEC	54	FEMALE	WHITE		Stage IIB	Endometrioid endometrial adenocarcinoma	G3	2009	Pre (<6 months since LMP AND no prior bilateral ovariectomy AND not on estrogen replacement)	-19860	Alive	WITH TUMOR	1143			New Primary Tumor	Lung		1105
TCGA-AX-A1CP	0	1107	0	1107			1	722	TCGA-AX-A1CP	UCEC	84	FEMALE	WHITE		Stage IA	Serous endometrial adenocarcinoma	G3	2008	Post (prior bilateral ovariectomy OR >12 mo since LMP with no prior hysterectomy)	-30737	Alive		1107						722
TCGA-AX-A1CR	0	701	0	701			0	701	TCGA-AX-A1CR	UCEC	70	FEMALE	WHITE		Stage IIB	Mixed serous and endometrioid	G3	2010	Post (prior bilateral ovariectomy OR >12 mo since LMP with no prior hysterectomy)	-25812	Alive	TUMOR FREE	701
TCGA-AX-A2H2	1	145	0	145	0	145	1	145	TCGA-AX-A2H2	UCEC	86	FEMALE	BLACK OR AFRICAN AMERICAN		Stage IIA	Serous endometrial adenocarcinoma	G3	2008	Post (prior bilateral ovariectomy OR >12 mo since LMP with no prior hysterectomy)	-31524	Dead	TUMOR FREE		145						Complete Remission/Response
TCGA-AX-A2H4	1	916	1	916	1	520	1	520	TCGA-AX-A2H4	UCEC	66	FEMALE	WHITE		Stage IIIA	Serous endometrial adenocarcinoma	G3	2006	Post (prior bilateral ovariectomy OR >12 mo since LMP with no prior hysterectomy)	-24234	Dead	WITH TUMOR		916		Locoregional Disease	Other, specify	Vaginal cuff, iliac	520	Complete Remission/Response
TCGA-AX-A2H5	0	2167	0	2167	0	2167	0	2167	TCGA-AX-A2H5	UCEC	67	FEMALE	BLACK OR AFRICAN AMERICAN		Stage IIIC	Serous endometrial adenocarcinoma	G3	2005		-24757	Alive	TUMOR FREE	2167							Complete Remission/Response
TCGA-AX-A2H7	1	1241	1	1241	1	684	1	684	TCGA-AX-A2H7	UCEC	87	FEMALE	WHITE		Stage IC	Endometrioid endometrial adenocarcinoma	G3	2008		-32100	Dead	WITH TUMOR		1241		Metastatic	Lung		684	Complete Remission/Response
TCGA-AX-A2H8	0	1861	0	1861	0	1861	0	1861	TCGA-AX-A2H8	UCEC	64	FEMALE	WHITE		Stage IB	Endometrioid endometrial adenocarcinoma	G3	2006	Post (prior bilateral ovariectomy OR >12 mo since LMP with no prior hysterectomy)	-23448	Alive	TUMOR FREE	1861							Complete Remission/Response
TCGA-AX-A2HA	0	2475	0	2475	0	2475	0	2475	TCGA-AX-A2HA	UCEC	35	FEMALE	WHITE		Stage IB	Endometrioid endometrial adenocarcinoma	G3	2005		-13142	Alive	TUMOR FREE	2475							Complete Remission/Response
TCGA-AX-A2HC	0	1044	0	1044	1	756	1	756	TCGA-AX-A2HC	UCEC	53	FEMALE	BLACK OR AFRICAN AMERICAN		Stage IIIC	Endometrioid endometrial adenocarcinoma	G3	2006		-19485	Alive	WITH TUMOR	1044			Metastatic	Other, specify	Abdomen	756	Complete Remission/Response
TCGA-AX-A2HD	0	1414	0	1414			0	1414	TCGA-AX-A2HD	UCEC	69	FEMALE	WHITE		Stage IIIA	Endometrioid endometrial adenocarcinoma	G3	2008		-25499	Alive	WITH TUMOR	1414							Partial Remission/Response
TCGA-AX-A2HF	0	848	0	848	0	848	0	848	TCGA-AX-A2HF	UCEC	67	FEMALE	WHITE		Stage IB	Serous endometrial adenocarcinoma	G3	2010	Post (prior bilateral ovariectomy OR >12 mo since LMP with no prior hysterectomy)	-24689	Alive	WITH TUMOR	848							Complete Remission/Response
TCGA-AX-A2HG	0	1163	0	1163	0	1163	0	1163	TCGA-AX-A2HG	UCEC	56	FEMALE	WHITE		Stage IC	Endometrioid endometrial adenocarcinoma	G3	2009	Post (prior bilateral ovariectomy OR >12 mo since LMP with no prior hysterectomy)	-20771	Alive	TUMOR FREE	1163							Complete Remission/Response
TCGA-AX-A2HH	0	540	0	540			0	540	TCGA-AX-A2HH	UCEC	60	FEMALE	WHITE		Stage IA	Endometrioid endometrial adenocarcinoma	G3	2010		-21924	Alive	WITH TUMOR	540							Partial Remission/Response
TCGA-AX-A2HJ	0	935	0	935	0	935	0	935	TCGA-AX-A2HJ	UCEC	35	FEMALE	ASIAN		Stage IC	Endometrioid endometrial adenocarcinoma	G3	2009		-13112	Alive	TUMOR FREE	935							Complete Remission/Response
TCGA-AX-A2HK	1	90	1	90			1	90	TCGA-AX-A2HK	UCEC	77	FEMALE	WHITE		Stage IIIC	Endometrioid endometrial adenocarcinoma	G3	2005	Post (prior bilateral ovariectomy OR >12 mo since LMP with no prior hysterectomy)	-28316	Dead	WITH TUMOR		90						Complete Remission/Response
TCGA-AX-A2IN	1	947	1	947			1	257	TCGA-AX-A2IN	UCEC	63	FEMALE	WHITE		Stage IC	Endometrioid endometrial adenocarcinoma	G3	2007	Post (prior bilateral ovariectomy OR >12 mo since LMP with no prior hysterectomy)	-23275	Dead	WITH TUMOR		947		New Primary Tumor	Other, specify	Right Breast	257
TCGA-AX-A2IO	0	1975	0	1975			0	1975	TCGA-AX-A2IO	UCEC	83	FEMALE	WHITE		Stage IIA	Serous endometrial adenocarcinoma	G3	2008	Post (prior bilateral ovariectomy OR >12 mo since LMP with no prior hysterectomy)	-30539	Alive	TUMOR FREE	1975
TCGA-AX-A3FS	0	7	0	7			0	7	TCGA-AX-A3FS	UCEC	82	FEMALE	WHITE		Stage IA	Endometrioid endometrial adenocarcinoma	G3	2010	Post (prior bilateral ovariectomy OR >12 mo since LMP with no prior hysterectomy)	-30102	Alive		7
TCGA-AX-A3FT	0	6	0	6			0	6	TCGA-AX-A3FT	UCEC	64	FEMALE	WHITE		Stage IB	Endometrioid endometrial adenocarcinoma	G3	2010	Post (prior bilateral ovariectomy OR >12 mo since LMP with no prior hysterectomy)	-23543	Alive		6
TCGA-AX-A3FV	0	0	0	0			0	0	TCGA-AX-A3FV	UCEC	62	FEMALE	WHITE		Stage IIIA	Endometrioid endometrial adenocarcinoma	G3	2009		-22752	Alive		-6
TCGA-AX-A3FW	0	17	0	17			0	17	TCGA-AX-A3FW	UCEC	66	FEMALE	WHITE		Stage IB	Endometrioid endometrial adenocarcinoma	G3	2009	Post (prior bilateral ovariectomy OR >12 mo since LMP with no prior hysterectomy)	-24419	Alive		17
TCGA-AX-A3FX	1	1333		1333			1	938	TCGA-AX-A3FX	UCEC	69	FEMALE	WHITE		Stage IIB	Endometrioid endometrial adenocarcinoma	G3	2009	Post (prior bilateral ovariectomy OR >12 mo since LMP with no prior hysterectomy)	-25260	Dead			1333		Locoregional Recurrence	Other, specify	Chest	938
TCGA-AX-A3FZ	0	6	0	6			0	6	TCGA-AX-A3FZ	UCEC	33	FEMALE	WHITE		Stage IIIB	Endometrioid endometrial adenocarcinoma	G3	2010		-12331	Alive		6
TCGA-AX-A3G1	1	624		624			1	624	TCGA-AX-A3G1	UCEC	84	FEMALE	WHITE		Stage IC	Endometrioid endometrial adenocarcinoma	G3	2009	Post (prior bilateral ovariectomy OR >12 mo since LMP with no prior hysterectomy)	-31037	Dead			624
TCGA-AX-A3G3	0	42	0	42			0	42	TCGA-AX-A3G3	UCEC	58	FEMALE	WHITE		Stage IIIA	Serous endometrial adenocarcinoma	G3	2009	Post (prior bilateral ovariectomy OR >12 mo since LMP with no prior hysterectomy)	-21308	Alive		42
TCGA-AX-A3G4	0	9	0	9			0	9	TCGA-AX-A3G4	UCEC	60	FEMALE	NATIVE HAWAIIAN OR OTHER PACIFIC ISLANDER		Stage IIIC	Serous endometrial adenocarcinoma	G3	2010	Post (prior bilateral ovariectomy OR >12 mo since LMP with no prior hysterectomy)	-22099	Alive		9
TCGA-AX-A3G6	0	8	0	8			0	8	TCGA-AX-A3G6	UCEC	67	FEMALE	WHITE		Stage IA	Serous endometrial adenocarcinoma	G2	2010		-24681	Alive		8
TCGA-AX-A3G7	0	9	0	9			0	9	TCGA-AX-A3G7	UCEC	71	FEMALE	WHITE		Stage IVB	Serous endometrial adenocarcinoma	G3	2010		-26187	Alive		9
TCGA-AX-A3G8	0	36	0	36			0	36	TCGA-AX-A3G8	UCEC	76	FEMALE	WHITE		Stage IA	Endometrioid endometrial adenocarcinoma	G3	2010	Post (prior bilateral ovariectomy OR >12 mo since LMP with no prior hysterectomy)	-27899	Alive		36
TCGA-AX-A3G9	0	558	0	558			0	558	TCGA-AX-A3G9	UCEC	63	FEMALE	WHITE		Stage IIIC	Endometrioid endometrial adenocarcinoma	G3	2010		-23361	Alive		558
TCGA-AX-A3GB	0	440	0	440			0	440	TCGA-AX-A3GB	UCEC	73	FEMALE	WHITE		Stage IB	Endometrioid endometrial adenocarcinoma	G3	2010	Post (prior bilateral ovariectomy OR >12 mo since LMP with no prior hysterectomy)	-26724	Alive		440
TCGA-AX-A3GI	0	12	0	12			0	12	TCGA-AX-A3GI	UCEC	66	FEMALE	BLACK OR AFRICAN AMERICAN		Stage IIIC	Serous endometrial adenocarcinoma	G3	2011		-24388	Alive		12
TCGA-B5-A0JN	0	2445	0	2445			0	2445	TCGA-B5-A0JN	UCEC	84	FEMALE	BLACK OR AFRICAN AMERICAN		Stage IVB	Serous endometrial adenocarcinoma	G3	2004	Post (prior bilateral ovariectomy OR >12 mo since LMP with no prior hysterectomy)	-30933	Alive	TUMOR FREE	2445							Complete Remission/Response
TCGA-B5-A0JR	0	1731	0	1731	0	1731	0	1731	TCGA-B5-A0JR	UCEC	73	FEMALE	WHITE		Stage IB	Endometrioid endometrial adenocarcinoma	G3	2006	Post (prior bilateral ovariectomy OR >12 mo since LMP with no prior hysterectomy)	-26814	Alive	TUMOR FREE	1731							Complete Remission/Response
TCGA-B5-A0JS	0	2627	0	2627	0	2627	0	2627	TCGA-B5-A0JS	UCEC	54	FEMALE	WHITE		Stage IA	Endometrioid endometrial adenocarcinoma	G1	2007	Post (prior bilateral ovariectomy OR >12 mo since LMP with no prior hysterectomy)	-19995	Alive	TUMOR FREE	2627							Complete Remission/Response
TCGA-B5-A0JT	0	1682	0	1682	0	1682	0	1682	TCGA-B5-A0JT	UCEC	63	FEMALE	WHITE		Stage IIIA	Endometrioid endometrial adenocarcinoma	G1	2007	Post (prior bilateral ovariectomy OR >12 mo since LMP with no prior hysterectomy)	-23041	Alive	TUMOR FREE	1682							Complete Remission/Response
TCGA-B5-A0JU	0	1802	0	1802			0	1802	TCGA-B5-A0JU	UCEC	57	FEMALE	BLACK OR AFRICAN AMERICAN		Stage IB	Endometrioid endometrial adenocarcinoma	G2	2007	Post (prior bilateral ovariectomy OR >12 mo since LMP with no prior hysterectomy)	-21159	Alive	TUMOR FREE	1802
TCGA-B5-A0JV	0	2616	0	2616	1	698	1	698	TCGA-B5-A0JV	UCEC	63	FEMALE	BLACK OR AFRICAN AMERICAN		Stage IA	Endometrioid endometrial adenocarcinoma	G2	2007	Post (prior bilateral ovariectomy OR >12 mo since LMP with no prior hysterectomy)	-23295	Alive	TUMOR FREE	2616			Locoregional Disease	Other, specify	vaginal wall	698	Complete Remission/Response
TCGA-B5-A0JX	0	1787	0	1787	0	1787	0	1787	TCGA-B5-A0JX	UCEC	62	FEMALE	WHITE		Stage IB	Endometrioid endometrial adenocarcinoma	G3	2007	Post (prior bilateral ovariectomy OR >12 mo since LMP with no prior hysterectomy)	-22834	Alive	TUMOR FREE	1787							Complete Remission/Response
TCGA-B5-A0JY	0	2107	0	2107	0	2107	0	2107	TCGA-B5-A0JY	UCEC	50	FEMALE	WHITE		Stage IIIC1	Endometrioid endometrial adenocarcinoma	G3	2008	Post (prior bilateral ovariectomy OR >12 mo since LMP with no prior hysterectomy)	-18475	Alive	TUMOR FREE	2107							Complete Remission/Response
TCGA-B5-A0JZ	0	2173	0	2173			1	356	TCGA-B5-A0JZ	UCEC	60	FEMALE	WHITE		Stage IIIC1	Endometrioid endometrial adenocarcinoma	G3	2008	Post (prior bilateral ovariectomy OR >12 mo since LMP with no prior hysterectomy)	-22106	Alive	TUMOR FREE	2173			Metastatic	Other, specify	inguinal lymph node	356	Progressive Disease
TCGA-B5-A0K0	0	1478	0	1478	0	1478	0	1478	TCGA-B5-A0K0	UCEC	48	FEMALE	WHITE		Stage IA	Endometrioid endometrial adenocarcinoma	G1	2008	Indeterminate (neither Pre or Postmenopausal)	-17810	Alive	TUMOR FREE	1478							Complete Remission/Response
TCGA-B5-A0K1	0	1110	0	1110	0	1110	0	1110	TCGA-B5-A0K1	UCEC	69	FEMALE	WHITE		Stage IA	Endometrioid endometrial adenocarcinoma	G1	2008	Post (prior bilateral ovariectomy OR >12 mo since LMP with no prior hysterectomy)	-25291	Alive	TUMOR FREE	1110							Complete Remission/Response
TCGA-B5-A0K2	0	2209	0	2209	0	2209	0	2209	TCGA-B5-A0K2	UCEC	54	FEMALE	WHITE		Stage IIIA	Endometrioid endometrial adenocarcinoma	G1	2008	Indeterminate (neither Pre or Postmenopausal)	-20080	Alive	TUMOR FREE	2209							Complete Remission/Response
TCGA-B5-A0K3	1	830	1	830			1	256	TCGA-B5-A0K3	UCEC	62	FEMALE	BLACK OR AFRICAN AMERICAN		Stage IA	Endometrioid endometrial adenocarcinoma	G3	2009	Post (prior bilateral ovariectomy OR >12 mo since LMP with no prior hysterectomy)	-22664	Dead	WITH TUMOR		830		Locoregional Disease	Other, specify	vaginal cuff	256
TCGA-B5-A0K4	0	1757	0	1757	0	1757	0	1757	TCGA-B5-A0K4	UCEC	51	FEMALE			Stage IB	Endometrioid endometrial adenocarcinoma	G2	2009	Post (prior bilateral ovariectomy OR >12 mo since LMP with no prior hysterectomy)	-18631	Alive	TUMOR FREE	1757							Complete Remission/Response
TCGA-B5-A0K6	0	1953	0	1953	0	1953	0	1953	TCGA-B5-A0K6	UCEC	58	FEMALE	WHITE		Stage IA	Endometrioid endometrial adenocarcinoma	G1	2009	Post (prior bilateral ovariectomy OR >12 mo since LMP with no prior hysterectomy)	-21515	Alive	TUMOR FREE	1953							Complete Remission/Response
TCGA-B5-A0K7	0	1933	0	1933	1	322	1	322	TCGA-B5-A0K7	UCEC	64	FEMALE	WHITE		Stage IA	Endometrioid endometrial adenocarcinoma	G1	2009	Post (prior bilateral ovariectomy OR >12 mo since LMP with no prior hysterectomy)	-23429	Alive	TUMOR FREE	1933			Metastatic	Other, specify	vagina	322	Complete Remission/Response
TCGA-B5-A0K8	0	847	0	847	0	847	0	847	TCGA-B5-A0K8	UCEC	71	FEMALE	WHITE		Stage IB	Serous endometrial adenocarcinoma	G3	2009	Post (prior bilateral ovariectomy OR >12 mo since LMP with no prior hysterectomy)	-25992	Alive	TUMOR FREE	847							Complete Remission/Response
TCGA-B5-A0K9	1	409	0	409	0	409	1	409	TCGA-B5-A0K9	UCEC	88	FEMALE	WHITE		Stage II	Endometrioid endometrial adenocarcinoma	G1	2009	Post (prior bilateral ovariectomy OR >12 mo since LMP with no prior hysterectomy)	-32289	Dead	TUMOR FREE		409						Complete Remission/Response
TCGA-B5-A0KB	0	824	0	824	1	689	1	689	TCGA-B5-A0KB	UCEC	62	FEMALE	BLACK OR AFRICAN AMERICAN		Stage IB	Endometrioid endometrial adenocarcinoma	G3	2010	Post (prior bilateral ovariectomy OR >12 mo since LMP with no prior hysterectomy)	-22669	Alive	WITH TUMOR	824			Locoregional Disease	Other, specify	cul de sac mass	689	Complete Remission/Response
TCGA-B5-A11E	0	1820	0	1820	0	1820	0	1820	TCGA-B5-A11E	UCEC	53	FEMALE	WHITE		Stage IB	Endometrioid endometrial adenocarcinoma	G3	2010	Peri (6-12 months since last menstrual period)	-19458	Alive	TUMOR FREE	1820							Complete Remission/Response
TCGA-B5-A11F	0	5651	0	5651	1	1610	1	1610	TCGA-B5-A11F	UCEC	55	FEMALE	WHITE		Stage IA	Endometrioid endometrial adenocarcinoma	G2	1995	Post (prior bilateral ovariectomy OR >12 mo since LMP with no prior hysterectomy)	-20171	Alive	TUMOR FREE	5651			Metastatic	Bone		1610	Complete Remission/Response
TCGA-B5-A11G	0	3448	0	3448	0	3448	0	3448	TCGA-B5-A11G	UCEC	71	FEMALE	BLACK OR AFRICAN AMERICAN		Stage IA	Endometrioid endometrial adenocarcinoma	G1	2001	Post (prior bilateral ovariectomy OR >12 mo since LMP with no prior hysterectomy)	-25995	Alive	TUMOR FREE	3448							Complete Remission/Response
TCGA-B5-A11H	0	2687	0	2687	0	2687	0	2687	TCGA-B5-A11H	UCEC	67	FEMALE	WHITE		Stage IIIA	Endometrioid endometrial adenocarcinoma	G2	2004	Post (prior bilateral ovariectomy OR >12 mo since LMP with no prior hysterectomy)	-24556	Alive	TUMOR FREE	2687							Complete Remission/Response
TCGA-B5-A11I	0	2303	0	2303			1	705	TCGA-B5-A11I	UCEC	65	FEMALE	BLACK OR AFRICAN AMERICAN		Stage IVB	Endometrioid endometrial adenocarcinoma	G3	2005	Post (prior bilateral ovariectomy OR >12 mo since LMP with no prior hysterectomy)	-23857	Alive	TUMOR FREE	2303			Metastatic	Lung		705	Complete Remission/Response
TCGA-B5-A11J	0	1656	0	1656	0	1656	0	1656	TCGA-B5-A11J	UCEC	64	FEMALE	WHITE		Stage IA	Endometrioid endometrial adenocarcinoma	G2	2006	Post (prior bilateral ovariectomy OR >12 mo since LMP with no prior hysterectomy)	-23485	Alive	TUMOR FREE	1656							Complete Remission/Response
TCGA-B5-A11L	1	2240	0	2240	1	131	1	131	TCGA-B5-A11L	UCEC	71	FEMALE	WHITE		Stage IC	Endometrioid endometrial adenocarcinoma	G2	2007	Post (prior bilateral ovariectomy OR >12 mo since LMP with no prior hysterectomy)	-26120	Dead	TUMOR FREE		2240		Locoregional Recurrence	Other, specify	Vaginal Apex	131	Complete Remission/Response
TCGA-B5-A11M	0	1362	0	1362	0	1362	0	1362	TCGA-B5-A11M	UCEC	43	FEMALE	WHITE		Stage IA	Endometrioid endometrial adenocarcinoma	G1	2007	Pre (<6 months since LMP AND no prior bilateral ovariectomy AND not on estrogen replacement)	-16063	Alive	TUMOR FREE	1362							Complete Remission/Response
TCGA-B5-A11N	0	1876	0	1876	0	1876	0	1876	TCGA-B5-A11N	UCEC	69	FEMALE	WHITE		Stage IA	Endometrioid endometrial adenocarcinoma	G1	2007	Post (prior bilateral ovariectomy OR >12 mo since LMP with no prior hysterectomy)	-25442	Alive	TUMOR FREE	1876							Complete Remission/Response
TCGA-B5-A11O	0	2609	0	2609	0	2609	1	1924	TCGA-B5-A11O	UCEC	62	FEMALE	WHITE		Stage IA	Endometrioid endometrial adenocarcinoma	G1	2008	Post (prior bilateral ovariectomy OR >12 mo since LMP with no prior hysterectomy)	-22720	Alive	TUMOR FREE	2609			New Primary Tumor	Other, specify	Right Breast	1924	Complete Remission/Response
TCGA-B5-A11P	0	1583	0	1583			0	1583	TCGA-B5-A11P	UCEC	87	FEMALE	WHITE		Stage IB	Endometrioid endometrial adenocarcinoma	G3	2008	Post (prior bilateral ovariectomy OR >12 mo since LMP with no prior hysterectomy)	-32047	Alive	TUMOR FREE	1583
TCGA-B5-A11Q	0	976	0	976	0	976	0	976	TCGA-B5-A11Q	UCEC	64	FEMALE	WHITE		Stage IIIA	Endometrioid endometrial adenocarcinoma	G1	2008	Post (prior bilateral ovariectomy OR >12 mo since LMP with no prior hysterectomy)	-23538	Alive	TUMOR FREE	976							Complete Remission/Response
TCGA-B5-A11R	0	2349	0	2349	0	2349	0	2349	TCGA-B5-A11R	UCEC	51	FEMALE	BLACK OR AFRICAN AMERICAN		Stage II	Endometrioid endometrial adenocarcinoma	G3	2008	Post (prior bilateral ovariectomy OR >12 mo since LMP with no prior hysterectomy)	-18878	Alive	TUMOR FREE	2349							Complete Remission/Response
TCGA-B5-A11S	0	2229	0	2229	0	2229	1	41	TCGA-B5-A11S	UCEC	63	FEMALE	WHITE		Stage IA	Endometrioid endometrial adenocarcinoma	G2	2009	Post (prior bilateral ovariectomy OR >12 mo since LMP with no prior hysterectomy)	-23085	Alive	TUMOR FREE	2229			New Primary Tumor	Other, specify	Breast	41	Complete Remission/Response
TCGA-B5-A11U	0	509	0	509			0	509	TCGA-B5-A11U	UCEC	74	FEMALE	BLACK OR AFRICAN AMERICAN		Stage IVB	Endometrioid endometrial adenocarcinoma	G3	2009	Post (prior bilateral ovariectomy OR >12 mo since LMP with no prior hysterectomy)	-27160	Alive	TUMOR FREE	509							Complete Remission/Response
TCGA-B5-A11V	0	595	0	595	0	595	0	595	TCGA-B5-A11V	UCEC	64	FEMALE	BLACK OR AFRICAN AMERICAN		Stage IA	Endometrioid endometrial adenocarcinoma	G1	2010	Post (prior bilateral ovariectomy OR >12 mo since LMP with no prior hysterectomy)	-23630	Alive	TUMOR FREE	595							Complete Remission/Response
TCGA-B5-A11W	0	593	0	593	0	593	0	593	TCGA-B5-A11W	UCEC	61	FEMALE	WHITE		Stage IB	Endometrioid endometrial adenocarcinoma	G2	2010	Post (prior bilateral ovariectomy OR >12 mo since LMP with no prior hysterectomy)	-22365	Alive	TUMOR FREE	593							Complete Remission/Response
TCGA-B5-A11X	0	596	0	596			1	397	TCGA-B5-A11X	UCEC	66	FEMALE	BLACK OR AFRICAN AMERICAN		Stage IIIC2	Endometrioid endometrial adenocarcinoma	G3	2010	Post (prior bilateral ovariectomy OR >12 mo since LMP with no prior hysterectomy)	-24217	Alive	TUMOR FREE	596			Metastatic	Other, specify	lymph nodes	397
TCGA-B5-A11Y	0	560	0	560	0	560	0	560	TCGA-B5-A11Y	UCEC	59	FEMALE	WHITE		Stage IB	Endometrioid endometrial adenocarcinoma	G1	2010	Post (prior bilateral ovariectomy OR >12 mo since LMP with no prior hysterectomy)	-21860	Alive	TUMOR FREE	560							Complete Remission/Response
TCGA-B5-A11Z	0	528	0	528	0	528	0	528	TCGA-B5-A11Z	UCEC	61	FEMALE	WHITE		Stage IA	Endometrioid endometrial adenocarcinoma	G1	2010	Post (prior bilateral ovariectomy OR >12 mo since LMP with no prior hysterectomy)	-22505	Alive	TUMOR FREE	528							Complete Remission/Response
TCGA-B5-A121	0	504	0	504	0	504	0	504	TCGA-B5-A121	UCEC	57	FEMALE	WHITE		Stage IIIA	Endometrioid endometrial adenocarcinoma	G1	2010	Post (prior bilateral ovariectomy OR >12 mo since LMP with no prior hysterectomy)	-21018	Alive	TUMOR FREE	504							Complete Remission/Response
TCGA-B5-A1MR	0	6859	0	6859	0	6859	0	6859	TCGA-B5-A1MR	UCEC	65	FEMALE	WHITE		Stage IIIA	Endometrioid endometrial adenocarcinoma	G3	1995	Post (prior bilateral ovariectomy OR >12 mo since LMP with no prior hysterectomy)	-24017	Alive	TUMOR FREE	6859							Complete Remission/Response
TCGA-B5-A1MS	1	3112	1	3112			1	2706	TCGA-B5-A1MS	UCEC	60	FEMALE	WHITE		Stage IC	Serous endometrial adenocarcinoma	G3	2003	Post (prior bilateral ovariectomy OR >12 mo since LMP with no prior hysterectomy)	-22068	Dead	WITH TUMOR		3112		Locoregional Recurrence	Other, specify	Supraclavicular Fossa	2706	Partial Remission/Response
TCGA-B5-A1MU	1	1548	1	1548			1	1365	TCGA-B5-A1MU	UCEC	79	FEMALE	WHITE		Stage IVB	Serous endometrial adenocarcinoma	G3	2006	Post (prior bilateral ovariectomy OR >12 mo since LMP with no prior hysterectomy)	-29027	Dead	WITH TUMOR		1548		New Primary Tumor	Other, specify	Breast	1365	Complete Remission/Response
TCGA-B5-A1MV	0	1565	0	1565	0	1565	0	1565	TCGA-B5-A1MV	UCEC	84	FEMALE	WHITE		Stage IA	Endometrioid endometrial adenocarcinoma	G2	2010	Post (prior bilateral ovariectomy OR >12 mo since LMP with no prior hysterectomy)	-30926	Alive	TUMOR FREE	1565							Complete Remission/Response
TCGA-B5-A1MW	0	447	0	447	1	311	1	311	TCGA-B5-A1MW	UCEC	55	FEMALE	WHITE		Stage IA	Endometrioid endometrial adenocarcinoma	G3	2010	Post (prior bilateral ovariectomy OR >12 mo since LMP with no prior hysterectomy)	-20183	Alive	TUMOR FREE	447			Locoregional Disease	Other, specify	vaginal cuff	311	Complete Remission/Response
TCGA-B5-A1MX	0	1473	0	1473	0	1473	0	1473	TCGA-B5-A1MX	UCEC	47	FEMALE	WHITE		Stage IB	Endometrioid endometrial adenocarcinoma	G3	2010	Pre (<6 months since LMP AND no prior bilateral ovariectomy AND not on estrogen replacement)	-17320	Alive	TUMOR FREE	1473							Complete Remission/Response
TCGA-B5-A1MY	1	361	1	361			1	333	TCGA-B5-A1MY	UCEC	62	FEMALE	BLACK OR AFRICAN AMERICAN		Stage IIIC2	Serous endometrial adenocarcinoma	G3	2010	Post (prior bilateral ovariectomy OR >12 mo since LMP with no prior hysterectomy)	-22805	Dead	WITH TUMOR		361		Locoregional Disease	Other, specify	peritoneum	333
TCGA-B5-A1MZ	0	1598	0	1598	1	613	1	613	TCGA-B5-A1MZ	UCEC	54	FEMALE	WHITE		Stage IA	Endometrioid endometrial adenocarcinoma	G1	2010	Indeterminate (neither Pre or Postmenopausal)	-19955	Alive	TUMOR FREE	1598			Locoregional Recurrence	Other, specify	Vagina	613	Complete Remission/Response
TCGA-B5-A1N2	1	954	1	954	1	804	1	804	TCGA-B5-A1N2	UCEC	70	FEMALE	BLACK OR AFRICAN AMERICAN		Stage IIIC1	Serous endometrial adenocarcinoma	G3	2010	Post (prior bilateral ovariectomy OR >12 mo since LMP with no prior hysterectomy)	-25612	Dead	WITH TUMOR		954		Distant Metastasis	Brain		804	Complete Remission/Response
TCGA-B5-A3F9	0	4155	0	4155			0	4155	TCGA-B5-A3F9	UCEC	56	FEMALE	BLACK OR AFRICAN AMERICAN		Stage IB	Endometrioid endometrial adenocarcinoma	G3	2003	Post (prior bilateral ovariectomy OR >12 mo since LMP with no prior hysterectomy)	-20523	Alive	TUMOR FREE	4155
TCGA-B5-A3FA	0	2929	0	2929			0	2929	TCGA-B5-A3FA	UCEC	73	FEMALE	WHITE		Stage IC	Endometrioid endometrial adenocarcinoma	G3	2004	Post (prior bilateral ovariectomy OR >12 mo since LMP with no prior hysterectomy)	-26850	Alive	TUMOR FREE	2929
TCGA-B5-A3FB	0	2844	0	2844			0	2844	TCGA-B5-A3FB	UCEC	73	FEMALE	BLACK OR AFRICAN AMERICAN		Stage IB	Endometrioid endometrial adenocarcinoma	G3	2006	Post (prior bilateral ovariectomy OR >12 mo since LMP with no prior hysterectomy)	-26779	Alive	TUMOR FREE	2844
TCGA-B5-A3FC	0	2185	0	2185			0	2185	TCGA-B5-A3FC	UCEC	53	FEMALE	BLACK OR AFRICAN AMERICAN		Stage II	Endometrioid endometrial adenocarcinoma	G3	2006	Post (prior bilateral ovariectomy OR >12 mo since LMP with no prior hysterectomy)	-19422	Alive	TUMOR FREE	2185
TCGA-B5-A3FD	1	1197	0	1197			1	562	TCGA-B5-A3FD	UCEC	70	FEMALE	BLACK OR AFRICAN AMERICAN		Stage IA	Endometrioid endometrial adenocarcinoma	G3	2009	Indeterminate (neither Pre or Postmenopausal)	-25813	Dead	TUMOR FREE		1197		Locoregional Recurrence	Other, specify	endometrium	562
TCGA-B5-A3FH	0	841	0	841	0	841	0	841	TCGA-B5-A3FH	UCEC	74	FEMALE	BLACK OR AFRICAN AMERICAN		Stage IA	Endometrioid endometrial adenocarcinoma	G3	2011	Post (prior bilateral ovariectomy OR >12 mo since LMP with no prior hysterectomy)	-27221	Alive	TUMOR FREE	841							Complete Remission/Response
TCGA-B5-A3S1	0	902	0	902	0	902	0	902	TCGA-B5-A3S1	UCEC	71	FEMALE	WHITE		Stage IIIC1	Serous endometrial adenocarcinoma	G3	2011	Post (prior bilateral ovariectomy OR >12 mo since LMP with no prior hysterectomy)	-26031	Alive	WITH TUMOR	902							Complete Remission/Response
TCGA-B5-A5OC	0	1249	0	1249			0	1249	TCGA-B5-A5OC	UCEC	71	FEMALE	BLACK OR AFRICAN AMERICAN		Stage IIIB	Endometrioid endometrial adenocarcinoma	G3	2011		-26109	Alive	TUMOR FREE	1249
TCGA-B5-A5OD	0	1038	0	1038			0	1038	TCGA-B5-A5OD	UCEC	67	FEMALE	BLACK OR AFRICAN AMERICAN		Stage IIIC	Serous endometrial adenocarcinoma	G3	2011		-24775	Alive	TUMOR FREE	1038
TCGA-B5-A5OE	0	1063	0	1063			0	1063	TCGA-B5-A5OE	UCEC	68	FEMALE	BLACK OR AFRICAN AMERICAN		Stage IIIC2	Serous endometrial adenocarcinoma	G3	2011		-24905	Alive	TUMOR FREE	1063
TCGA-BG-A0LW	0	566	0	566	0	566	0	566	TCGA-BG-A0LW	UCEC	47	FEMALE	WHITE		Stage IA	Endometrioid endometrial adenocarcinoma	G2	2010	Indeterminate (neither Pre or Postmenopausal)	-17369	Alive	TUMOR FREE	566							Complete Remission/Response
TCGA-BG-A0LX	0	614	0	614	0	614	0	614	TCGA-BG-A0LX	UCEC	57	FEMALE	WHITE		Stage IB	Endometrioid endometrial adenocarcinoma	G2	2010	Post (prior bilateral ovariectomy OR >12 mo since LMP with no prior hysterectomy)	-20928	Alive	TUMOR FREE	614							Complete Remission/Response
TCGA-BG-A0M0	0	588	0	588	0	588	0	588	TCGA-BG-A0M0	UCEC	66	FEMALE	WHITE		Stage IA	Endometrioid endometrial adenocarcinoma	G1	2010	Post (prior bilateral ovariectomy OR >12 mo since LMP with no prior hysterectomy)	-24427	Alive	TUMOR FREE	588							Complete Remission/Response
TCGA-BG-A0M2	0	637	0	637	0	637	0	637	TCGA-BG-A0M2	UCEC	62	FEMALE	WHITE		Stage IB	Endometrioid endometrial adenocarcinoma	G2	2009	Post (prior bilateral ovariectomy OR >12 mo since LMP with no prior hysterectomy)	-22822	Alive	TUMOR FREE	637							Complete Remission/Response
TCGA-BG-A0M3	0	1071	0	1071	0	1071	0	1071	TCGA-BG-A0M3	UCEC	74	FEMALE	WHITE		Stage IB	Endometrioid endometrial adenocarcinoma	G2	2008	Post (prior bilateral ovariectomy OR >12 mo since LMP with no prior hysterectomy)	-27183	Alive	TUMOR FREE	1071							Complete Remission/Response
TCGA-BG-A0M4	0	2167	0	2167	0	2167	0	2167	TCGA-BG-A0M4	UCEC	60	FEMALE	WHITE		Stage IA	Endometrioid endometrial adenocarcinoma	G3	2008	Post (prior bilateral ovariectomy OR >12 mo since LMP with no prior hysterectomy)	-22090	Alive	TUMOR FREE	2167							Complete Remission/Response
TCGA-BG-A0M6	1	671	0	671	0	671	1	671	TCGA-BG-A0M6	UCEC	73	FEMALE	WHITE		Stage IIIC2	Serous endometrial adenocarcinoma	G3	2008	Post (prior bilateral ovariectomy OR >12 mo since LMP with no prior hysterectomy)	-26666	Dead	TUMOR FREE		671						Complete Remission/Response
TCGA-BG-A0M7	0	1937	0	1937	0	1937	0	1937	TCGA-BG-A0M7	UCEC	60	FEMALE	WHITE		Stage IIIC1	Endometrioid endometrial adenocarcinoma	G2	2008	Post (prior bilateral ovariectomy OR >12 mo since LMP with no prior hysterectomy)	-22096	Alive	TUMOR FREE	1937							Complete Remission/Response
TCGA-BG-A0M8	0	2020	0	2020	0	2020	0	2020	TCGA-BG-A0M8	UCEC	50	FEMALE	WHITE		Stage IA	Endometrioid endometrial adenocarcinoma	G3	2008	Indeterminate (neither Pre or Postmenopausal)	-18308	Alive	TUMOR FREE	2020							Complete Remission/Response
TCGA-BG-A0M9	0	2270	0	2270	0	2270	0	2270	TCGA-BG-A0M9	UCEC	73	FEMALE	WHITE		Stage IB	Endometrioid endometrial adenocarcinoma	G2	2008	Post (prior bilateral ovariectomy OR >12 mo since LMP with no prior hysterectomy)	-26708	Alive	TUMOR FREE	2270							Complete Remission/Response
TCGA-BG-A0MA	1	326	1	326			1	70	TCGA-BG-A0MA	UCEC	60	FEMALE	WHITE		Stage IB	Endometrioid endometrial adenocarcinoma	G3	2008	Post (prior bilateral ovariectomy OR >12 mo since LMP with no prior hysterectomy)	-22036	Dead	WITH TUMOR		326		Metastatic	Bone		70	Progressive Disease
TCGA-BG-A0MC	0	1263	0	1263	0	1263	0	1263	TCGA-BG-A0MC	UCEC	74	FEMALE	WHITE		Stage IA	Endometrioid endometrial adenocarcinoma	G1	2008	Post (prior bilateral ovariectomy OR >12 mo since LMP with no prior hysterectomy)	-27136	Alive	TUMOR FREE	1263							Complete Remission/Response
TCGA-BG-A0MG	0	1477	0	1477	0	1477	0	1477	TCGA-BG-A0MG	UCEC	73	FEMALE	WHITE		Stage IA	Endometrioid endometrial adenocarcinoma	G1	2007	Post (prior bilateral ovariectomy OR >12 mo since LMP with no prior hysterectomy)	-26957	Alive	TUMOR FREE	1477							Complete Remission/Response
TCGA-BG-A0MH	0	1930	0	1930	0	1930	0	1930	TCGA-BG-A0MH	UCEC	61	FEMALE	WHITE		Stage IC	Endometrioid endometrial adenocarcinoma	G2	2007	Post (prior bilateral ovariectomy OR >12 mo since LMP with no prior hysterectomy)	-22475	Alive	TUMOR FREE	1930							Complete Remission/Response
TCGA-BG-A0MI	1	714	0	714			1	714	TCGA-BG-A0MI	UCEC	83	FEMALE	WHITE		Stage IA	Endometrioid endometrial adenocarcinoma	G2	2007	Post (prior bilateral ovariectomy OR >12 mo since LMP with no prior hysterectomy)	-30334	Dead	TUMOR FREE		714
TCGA-BG-A0MK	1	1317	1	1317			1	1317	TCGA-BG-A0MK	UCEC	52	FEMALE	BLACK OR AFRICAN AMERICAN		Stage IIB	Endometrioid endometrial adenocarcinoma	G3	2006	Pre (<6 months since LMP AND no prior bilateral ovariectomy AND not on estrogen replacement)	-19034	Dead	WITH TUMOR		1317						Progressive Disease
TCGA-BG-A0MO	0	1309	0	1309	0	1309	0	1309	TCGA-BG-A0MO	UCEC	63	FEMALE	WHITE		Stage IA	Endometrioid endometrial adenocarcinoma	G1	2008	Post (prior bilateral ovariectomy OR >12 mo since LMP with no prior hysterectomy)	-23287	Alive	TUMOR FREE	1309							Complete Remission/Response
TCGA-BG-A0MQ	0	1817	0	1817			0	1817	TCGA-BG-A0MQ	UCEC	71	FEMALE	WHITE		Stage IA	Endometrioid endometrial adenocarcinoma	G1	2008	Post (prior bilateral ovariectomy OR >12 mo since LMP with no prior hysterectomy)	-26284	Alive	WITH TUMOR	1817							Stable Disease
TCGA-BG-A0MS	0	1882	0	1882	0	1882	0	1882	TCGA-BG-A0MS	UCEC	53	FEMALE	WHITE		Stage IIIC1	Endometrioid endometrial adenocarcinoma	G3	2009	Post (prior bilateral ovariectomy OR >12 mo since LMP with no prior hysterectomy)	-19547	Alive	TUMOR FREE	1882							Complete Remission/Response
TCGA-BG-A0MT	0	644	0	644			1	565	TCGA-BG-A0MT	UCEC	64	FEMALE	WHITE		Stage IA	Endometrioid endometrial adenocarcinoma	G2	2009	Post (prior bilateral ovariectomy OR >12 mo since LMP with no prior hysterectomy)	-23574	Alive	TUMOR FREE	644			Locoregional Disease	Other, specify	locally in the endometrium	565	Partial Remission/Response
TCGA-BG-A0MU	0	617	0	617	0	617	0	617	TCGA-BG-A0MU	UCEC	78	FEMALE	WHITE		Stage IIIA	Endometrioid endometrial adenocarcinoma	G1	2010	Post (prior bilateral ovariectomy OR >12 mo since LMP with no prior hysterectomy)	-28621	Alive	TUMOR FREE	617							Complete Remission/Response
TCGA-BG-A0RY	0	469	0	469	0	469	0	469	TCGA-BG-A0RY	UCEC	68	FEMALE	WHITE		Stage IB	Endometrioid endometrial adenocarcinoma	G2	2010	Post (prior bilateral ovariectomy OR >12 mo since LMP with no prior hysterectomy)	-24952	Alive	TUMOR FREE	469							Complete Remission/Response
TCGA-BG-A0VT	0	1568	0	1568	0	1568	0	1568	TCGA-BG-A0VT	UCEC	56	FEMALE	WHITE		Stage IIIA	Endometrioid endometrial adenocarcinoma	G2	2010	Pre (<6 months since LMP AND no prior bilateral ovariectomy AND not on estrogen replacement)	-20602	Alive	TUMOR FREE	1568							Complete Remission/Response
TCGA-BG-A0VV	0	1553	0	1553	0	1553	0	1553	TCGA-BG-A0VV	UCEC	53	FEMALE	WHITE		Stage IA	Endometrioid endometrial adenocarcinoma	G1	2010	Pre (<6 months since LMP AND no prior bilateral ovariectomy AND not on estrogen replacement)	-19581	Alive	TUMOR FREE	1553							Complete Remission/Response
TCGA-BG-A0VW	0	1582	0	1582	0	1582	0	1582	TCGA-BG-A0VW	UCEC	77	FEMALE	WHITE		Stage IA	Endometrioid endometrial adenocarcinoma	G1	2010	Post (prior bilateral ovariectomy OR >12 mo since LMP with no prior hysterectomy)	-28383	Alive	TUMOR FREE	1582							Complete Remission/Response
TCGA-BG-A0VX	0	1043	0	1043	0	1043	0	1043	TCGA-BG-A0VX	UCEC	58	FEMALE	WHITE		Stage IB	Endometrioid endometrial adenocarcinoma	G1	2008	Post (prior bilateral ovariectomy OR >12 mo since LMP with no prior hysterectomy)	-21425	Alive	TUMOR FREE	1043							Complete Remission/Response
TCGA-BG-A0VZ	0	1601	0	1601	0	1601	0	1601	TCGA-BG-A0VZ	UCEC	58	FEMALE	WHITE		Stage IIIA	Endometrioid endometrial adenocarcinoma	G1	2008	Post (prior bilateral ovariectomy OR >12 mo since LMP with no prior hysterectomy)	-21414	Alive	TUMOR FREE	1601							Complete Remission/Response
TCGA-BG-A0W1	0	1607	0	1607	0	1607	0	1607	TCGA-BG-A0W1	UCEC	89	FEMALE	WHITE		Stage II	Endometrioid endometrial adenocarcinoma	G2	2007	Post (prior bilateral ovariectomy OR >12 mo since LMP with no prior hysterectomy)	-32750	Alive	TUMOR FREE	1607							Complete Remission/Response
TCGA-BG-A0W2	0	1721	0	1721	0	1721	0	1721	TCGA-BG-A0W2	UCEC	57	FEMALE	WHITE		Stage IA	Endometrioid endometrial adenocarcinoma	G1	2007	Post (prior bilateral ovariectomy OR >12 mo since LMP with no prior hysterectomy)	-20998	Alive	TUMOR FREE	1721							Complete Remission/Response
TCGA-BG-A0YU	0	451	0	451	0	451	0	451	TCGA-BG-A0YU	UCEC	37	FEMALE	WHITE		Stage IA	Endometrioid endometrial adenocarcinoma	G1	2010	Pre (<6 months since LMP AND no prior bilateral ovariectomy AND not on estrogen replacement)	-13644	Alive	TUMOR FREE	451							Complete Remission/Response
TCGA-BG-A0YV	0	382	0	382	0	382	0	382	TCGA-BG-A0YV	UCEC	67	FEMALE	WHITE		Stage IIIA	Serous endometrial adenocarcinoma	G3	2010	Post (prior bilateral ovariectomy OR >12 mo since LMP with no prior hysterectomy)	-24567	Alive	TUMOR FREE	382							Complete Remission/Response
TCGA-BG-A186	0	419	0	419	0	419	0	419	TCGA-BG-A186	UCEC	61	FEMALE	BLACK OR AFRICAN AMERICAN		Stage IIIA	Endometrioid endometrial adenocarcinoma	G2	2010		-22370	Alive	TUMOR FREE	419							Complete Remission/Response
TCGA-BG-A187	0	448	0	448	0	448	0	448	TCGA-BG-A187	UCEC	65	FEMALE	WHITE		Stage IB	Endometrioid endometrial adenocarcinoma	G2	2010		-24099	Alive	TUMOR FREE	448							Complete Remission/Response
TCGA-BG-A18A	0	426	0	426	0	426	0	426	TCGA-BG-A18A	UCEC	74	FEMALE	WHITE		Stage IA	Endometrioid endometrial adenocarcinoma	G1	2010	Post (prior bilateral ovariectomy OR >12 mo since LMP with no prior hysterectomy)	-27086	Alive	TUMOR FREE	426							Complete Remission/Response
TCGA-BG-A18B	0	470	0	470	0	470	0	470	TCGA-BG-A18B	UCEC	53	FEMALE	WHITE		Stage I	Endometrioid endometrial adenocarcinoma	G2	2010	Peri (6-12 months since last menstrual period)	-19550	Alive	TUMOR FREE	470							Complete Remission/Response
TCGA-BG-A18C	0	470	0	470	0	470	0	470	TCGA-BG-A18C	UCEC	72	FEMALE	WHITE		Stage IA	Endometrioid endometrial adenocarcinoma	G2	2010		-26602	Alive	TUMOR FREE	470							Complete Remission/Response
TCGA-BG-A220	0	434	0	434	0	434	0	434	TCGA-BG-A220	UCEC	69	FEMALE	WHITE		Stage IA	Endometrioid endometrial adenocarcinoma	G3	2010		-25346	Alive	TUMOR FREE	434							Complete Remission/Response
TCGA-BG-A221	0	55	0	55	0	55	0	55	TCGA-BG-A221	UCEC	84	FEMALE	WHITE		Stage IB	Endometrioid endometrial adenocarcinoma	G3	2010	Post (prior bilateral ovariectomy OR >12 mo since LMP with no prior hysterectomy)	-30960	Alive	TUMOR FREE	55							Complete Remission/Response
TCGA-BG-A222	0	291	0	291	0	291	0	291	TCGA-BG-A222	UCEC	49	FEMALE	WHITE		Stage IA	Endometrioid endometrial adenocarcinoma	G3	2011		-18220	Alive	TUMOR FREE	291							Complete Remission/Response
TCGA-BG-A2AD	0	609	0	609	0	609	0	609	TCGA-BG-A2AD	UCEC	63	FEMALE	WHITE		Stage IIIB	Endometrioid endometrial adenocarcinoma	G3	2011	Post (prior bilateral ovariectomy OR >12 mo since LMP with no prior hysterectomy)	-23064	Alive	TUMOR FREE	609							Complete Remission/Response
TCGA-BG-A2AE	0	721	0	721	0	721	0	721	TCGA-BG-A2AE	UCEC	57	FEMALE	WHITE		Stage IB	Endometrioid endometrial adenocarcinoma	G3	2011	Peri (6-12 months since last menstrual period)	-21069	Alive	TUMOR FREE	721							Complete Remission/Response
TCGA-BG-A2L7	0	612	0	612	0	612	0	612	TCGA-BG-A2L7	UCEC	68	FEMALE	WHITE		Stage IA	Endometrioid endometrial adenocarcinoma	G3	2011		-25091	Alive	TUMOR FREE	612							Complete Remission/Response
TCGA-BG-A3EW	0	344	0	344	0	344	0	344	TCGA-BG-A3EW	UCEC	62	FEMALE	WHITE		Stage III	Endometrioid endometrial adenocarcinoma	G3	2011	Post (prior bilateral ovariectomy OR >12 mo since LMP with no prior hysterectomy)	-22705	Alive	TUMOR FREE	344							Complete Remission/Response
TCGA-BG-A3PP	0	681	0	681			1	665	TCGA-BG-A3PP	UCEC	82	FEMALE	WHITE		Stage II	Serous endometrial adenocarcinoma	G3	2011	Post (prior bilateral ovariectomy OR >12 mo since LMP with no prior hysterectomy)	-30227	Alive	WITH TUMOR	681			Locoregional Recurrence	Other, specify	Vagina apex	665	Progressive Disease
TCGA-BK-A0C9	0	1092	0	1092	0	1092	0	1092	TCGA-BK-A0C9	UCEC	57	FEMALE	WHITE		Stage IB	Endometrioid endometrial adenocarcinoma	G1	2009	Post (prior bilateral ovariectomy OR >12 mo since LMP with no prior hysterectomy)	-20876	Alive	TUMOR FREE	1092							Complete Remission/Response
TCGA-BK-A0CA	0	1064	0	1064	0	1064	0	1064	TCGA-BK-A0CA	UCEC	61	FEMALE	WHITE		Stage IIIC	Mixed serous and endometrioid	G3	2010	Post (prior bilateral ovariectomy OR >12 mo since LMP with no prior hysterectomy)	-22378	Alive	TUMOR FREE	1064							Complete Remission/Response
TCGA-BK-A0CB	0	1092	0	1092	0	1092	0	1092	TCGA-BK-A0CB	UCEC	60	FEMALE	WHITE		Stage IIIC	Endometrioid endometrial adenocarcinoma	G2	2010	Post (prior bilateral ovariectomy OR >12 mo since LMP with no prior hysterectomy)	-21930	Alive	TUMOR FREE	1092							Complete Remission/Response
TCGA-BK-A0CC	0	1067	0	1067	1	1010	1	1010	TCGA-BK-A0CC	UCEC	69	FEMALE	BLACK OR AFRICAN AMERICAN		Stage IIIC	Serous endometrial adenocarcinoma	G3	2010	Post (prior bilateral ovariectomy OR >12 mo since LMP with no prior hysterectomy)	-25479	Alive	WITH TUMOR	1067			Locoregional Recurrence	Other, specify	Right Pelvic Mass	1010	Complete Remission/Response
TCGA-BK-A139	1	943	1	943			1	684	TCGA-BK-A139	UCEC	74	FEMALE	WHITE		Stage IB	Endometrioid endometrial adenocarcinoma	G3	2010	Post (prior bilateral ovariectomy OR >12 mo since LMP with no prior hysterectomy)	-27077	Dead	WITH TUMOR		943		Locoregional Recurrence	Other, specify	Paravaginal mass involving the bladder and rectal walls	684	[Discrepancy]
TCGA-BK-A13B	0	966	0	966	1	760	1	760	TCGA-BK-A13B	UCEC	58	FEMALE	BLACK OR AFRICAN AMERICAN		Stage IB	Endometrioid endometrial adenocarcinoma	G3	2010	Post (prior bilateral ovariectomy OR >12 mo since LMP with no prior hysterectomy)	-21493	Alive	WITH TUMOR	966			Locoregional Recurrence	Other, specify	Vaginal	760	Complete Remission/Response
TCGA-BK-A13C	0	760	0	760	0	760	0	760	TCGA-BK-A13C	UCEC	47	FEMALE	BLACK OR AFRICAN AMERICAN		Stage IB	Endometrioid endometrial adenocarcinoma	G2	2010	Peri (6-12 months since last menstrual period)	-17317	Alive	TUMOR FREE	760							Complete Remission/Response
TCGA-BK-A26L	0	734	0	734	0	734	0	734	TCGA-BK-A26L	UCEC	71	FEMALE	WHITE		Stage IIIC1	Serous endometrial adenocarcinoma	G3	2010	Post (prior bilateral ovariectomy OR >12 mo since LMP with no prior hysterectomy)	-26002	Alive	TUMOR FREE	734							Complete Remission/Response
TCGA-BK-A4ZD	0	506	0	506	0	506	0	506	TCGA-BK-A4ZD	UCEC	42	FEMALE	BLACK OR AFRICAN AMERICAN		Stage IA	Endometrioid endometrial adenocarcinoma	G3	2012	Pre (<6 months since LMP AND no prior bilateral ovariectomy AND not on estrogen replacement)	-15536	Alive	TUMOR FREE	506							Complete Remission/Response
TCGA-BK-A56F	0	401	0	401	0	401	0	401	TCGA-BK-A56F	UCEC	75	FEMALE	BLACK OR AFRICAN AMERICAN		Stage IB	Endometrioid endometrial adenocarcinoma	G1	2012	Post (prior bilateral ovariectomy OR >12 mo since LMP with no prior hysterectomy)	-27523	Alive	TUMOR FREE	401							Complete Remission/Response
TCGA-BK-A6W3	0	305	0	305	0	305	0	305	TCGA-BK-A6W3	UCEC	34	FEMALE	BLACK OR AFRICAN AMERICAN		Stage II	Endometrioid endometrial adenocarcinoma	G2	2013	Pre (<6 months since LMP AND no prior bilateral ovariectomy AND not on estrogen replacement)	-12590	Alive	TUMOR FREE	305							Complete Remission/Response
TCGA-BK-A6W4	0	300	0	300	0	300	0	300	TCGA-BK-A6W4	UCEC	62	FEMALE	BLACK OR AFRICAN AMERICAN		Stage IA	Endometrioid endometrial adenocarcinoma	G2	2013	Post (prior bilateral ovariectomy OR >12 mo since LMP with no prior hysterectomy)	-22766	Alive	TUMOR FREE	300							Complete Remission/Response
TCGA-BS-A0T9	1	1428	1	1428			1	634	TCGA-BS-A0T9	UCEC	39	FEMALE	NATIVE HAWAIIAN OR OTHER PACIFIC ISLANDER		Stage IVB	Endometrioid endometrial adenocarcinoma	G3	2005	Pre (<6 months since LMP AND no prior bilateral ovariectomy AND not on estrogen replacement)	-14253	Dead	WITH TUMOR		1428					634	Complete Remission/Response
TCGA-BS-A0TA	1	740	1	740			1	394	TCGA-BS-A0TA	UCEC	58	FEMALE	NATIVE HAWAIIAN OR OTHER PACIFIC ISLANDER		Stage IVB	Endometrioid endometrial adenocarcinoma	G3	2005	Post (prior bilateral ovariectomy OR >12 mo since LMP with no prior hysterectomy)	-21505	Dead	WITH TUMOR		740					394	Stable Disease
TCGA-BS-A0TC	0	2602	0	2602	0	2602	0	2602	TCGA-BS-A0TC	UCEC	69	FEMALE	ASIAN		Stage IB	Endometrioid endometrial adenocarcinoma	G1	2004	Post (prior bilateral ovariectomy OR >12 mo since LMP with no prior hysterectomy)	-25560	Alive	TUMOR FREE	2602							Complete Remission/Response
TCGA-BS-A0TD	0	2379	0	2379	0	2379	0	2379	TCGA-BS-A0TD	UCEC	65	FEMALE	ASIAN		Stage IB	Endometrioid endometrial adenocarcinoma	G1	2005	Post (prior bilateral ovariectomy OR >12 mo since LMP with no prior hysterectomy)	-23950	Alive	TUMOR FREE	2379							Complete Remission/Response
TCGA-BS-A0TE	1	146	1	146			1	58	TCGA-BS-A0TE	UCEC	35	FEMALE	ASIAN		Stage IVB	Endometrioid endometrial adenocarcinoma	G3	2005	Pre (<6 months since LMP AND no prior bilateral ovariectomy AND not on estrogen replacement)	-12983	Dead	WITH TUMOR		146					58	Progressive Disease
TCGA-BS-A0TG	0	2371	0	2371	0	2371	0	2371	TCGA-BS-A0TG	UCEC	60	FEMALE	WHITE		Stage IIIA	Endometrioid endometrial adenocarcinoma	G2	2005	Post (prior bilateral ovariectomy OR >12 mo since LMP with no prior hysterectomy)	-22043	Alive	WITH TUMOR	2371							Complete Remission/Response
TCGA-BS-A0TI	0	1882	0	1882	0	1882	0	1882	TCGA-BS-A0TI	UCEC	64	FEMALE	WHITE		Stage IC	Endometrioid endometrial adenocarcinoma	G3	2006	Post (prior bilateral ovariectomy OR >12 mo since LMP with no prior hysterectomy)	-23705	Alive	TUMOR FREE	1882							Complete Remission/Response
TCGA-BS-A0TJ	0	2068	0	2068	0	2068	0	2068	TCGA-BS-A0TJ	UCEC	59	FEMALE	ASIAN		Stage IC	Endometrioid endometrial adenocarcinoma	G3	2006	Post (prior bilateral ovariectomy OR >12 mo since LMP with no prior hysterectomy)	-21663	Alive	TUMOR FREE	2068							Complete Remission/Response
TCGA-BS-A0U5	0	2935	0	2935	0	2935	0	2935	TCGA-BS-A0U5	UCEC	76	FEMALE	WHITE		Stage IA	Endometrioid endometrial adenocarcinoma	G1	2003	Post (prior bilateral ovariectomy OR >12 mo since LMP with no prior hysterectomy)	-27945	Alive	TUMOR FREE	2935							Complete Remission/Response
TCGA-BS-A0U7	1	935	0	935	0	935	1	935	TCGA-BS-A0U7	UCEC	63	FEMALE	WHITE		Stage IC	Endometrioid endometrial adenocarcinoma	G2	2003	Post (prior bilateral ovariectomy OR >12 mo since LMP with no prior hysterectomy)	-23166	Dead	TUMOR FREE		935						Complete Remission/Response
TCGA-BS-A0U8	0	2963	0	2963	0	2963	0	2963	TCGA-BS-A0U8	UCEC	55	FEMALE	WHITE		Stage IIIC	Endometrioid endometrial adenocarcinoma	G1	2004	Post (prior bilateral ovariectomy OR >12 mo since LMP with no prior hysterectomy)	-20402	Alive	TUMOR FREE	2963							Complete Remission/Response
TCGA-BS-A0U9	0	2825	0	2825	0	2825	0	2825	TCGA-BS-A0U9	UCEC	59	FEMALE	NATIVE HAWAIIAN OR OTHER PACIFIC ISLANDER		Stage IIA	Endometrioid endometrial adenocarcinoma	G3	2006	Post (prior bilateral ovariectomy OR >12 mo since LMP with no prior hysterectomy)	-21580	Alive	TUMOR FREE	2825							Complete Remission/Response
TCGA-BS-A0UA	0	3495	0	3495	1	520	1	520	TCGA-BS-A0UA	UCEC	68	FEMALE	WHITE		Stage IB	Endometrioid endometrial adenocarcinoma	G1	2004	Post (prior bilateral ovariectomy OR >12 mo since LMP with no prior hysterectomy)	-24872	Alive	TUMOR FREE	3495			Locoregional Disease	Other, specify	endometrium	520	Complete Remission/Response
TCGA-BS-A0UF	0	2611	0	2611	0	2611	0	2611	TCGA-BS-A0UF	UCEC	65	FEMALE	ASIAN		Stage IB	Endometrioid endometrial adenocarcinoma	G3	2004	Post (prior bilateral ovariectomy OR >12 mo since LMP with no prior hysterectomy)	-23771	Alive	TUMOR FREE	2611							Complete Remission/Response
TCGA-BS-A0UJ	0	2506	0	2506	0	2506	0	2506	TCGA-BS-A0UJ	UCEC	68	FEMALE	ASIAN		Stage IA	Endometrioid endometrial adenocarcinoma	G1	2004	Post (prior bilateral ovariectomy OR >12 mo since LMP with no prior hysterectomy)	-25149	Alive	TUMOR FREE	2506							Complete Remission/Response
TCGA-BS-A0UL	0	2481	0	2481	0	2481	0	2481	TCGA-BS-A0UL	UCEC	54	FEMALE	NATIVE HAWAIIAN OR OTHER PACIFIC ISLANDER		Stage IA	Endometrioid endometrial adenocarcinoma	G1	2004	Peri (6-12 months since last menstrual period)	-19982	Alive	TUMOR FREE	2481							Complete Remission/Response
TCGA-BS-A0UM	0	2644	0	2644	1	1454	1	1454	TCGA-BS-A0UM	UCEC	64	FEMALE	WHITE		Stage IB	Endometrioid endometrial adenocarcinoma	G1	2005	Post (prior bilateral ovariectomy OR >12 mo since LMP with no prior hysterectomy)	-23400	Alive	WITH TUMOR	2644			Metastatic	Brain		1454	Complete Remission/Response
TCGA-BS-A0UT	0	2212	0	2212	0	2212	0	2212	TCGA-BS-A0UT	UCEC	62	FEMALE	ASIAN		Stage IIB	Endometrioid endometrial adenocarcinoma	G2	2005	Post (prior bilateral ovariectomy OR >12 mo since LMP with no prior hysterectomy)	-22775	Alive	TUMOR FREE	2212							Complete Remission/Response
TCGA-BS-A0UV	0	2228	0	2228	0	2228	0	2228	TCGA-BS-A0UV	UCEC	55	FEMALE	NATIVE HAWAIIAN OR OTHER PACIFIC ISLANDER		Stage IIIC	Endometrioid endometrial adenocarcinoma	G3	2005	Post (prior bilateral ovariectomy OR >12 mo since LMP with no prior hysterectomy)	-20266	Alive	TUMOR FREE	2228							Complete Remission/Response
TCGA-BS-A0V4	0	1810	0	1810	0	1810	0	1810	TCGA-BS-A0V4	UCEC	56	FEMALE	WHITE		Stage IB	Endometrioid endometrial adenocarcinoma	G1	2006	Post (prior bilateral ovariectomy OR >12 mo since LMP with no prior hysterectomy)	-20777	Alive	TUMOR FREE	1810							Complete Remission/Response
TCGA-BS-A0V6	0	2725	0	2725	0	2725	0	2725	TCGA-BS-A0V6	UCEC	55	FEMALE	ASIAN		Stage IB	Endometrioid endometrial adenocarcinoma	G1	2006	Post (prior bilateral ovariectomy OR >12 mo since LMP with no prior hysterectomy)	-20369	Alive	TUMOR FREE	2725							Complete Remission/Response
TCGA-BS-A0V7	0	1934	0	1934	0	1934	0	1934	TCGA-BS-A0V7	UCEC	48	FEMALE	NATIVE HAWAIIAN OR OTHER PACIFIC ISLANDER		Stage IB	Endometrioid endometrial adenocarcinoma	G1	2006	Pre (<6 months since LMP AND no prior bilateral ovariectomy AND not on estrogen replacement)	-17810	Alive	TUMOR FREE	1934							Complete Remission/Response
TCGA-BS-A0V8	0	2544	0	2544	0	2544	0	2544	TCGA-BS-A0V8	UCEC	68	FEMALE	NATIVE HAWAIIAN OR OTHER PACIFIC ISLANDER		Stage IIB	Endometrioid endometrial adenocarcinoma	G2	2006	Post (prior bilateral ovariectomy OR >12 mo since LMP with no prior hysterectomy)	-24981	Alive	TUMOR FREE	2544							Complete Remission/Response
TCGA-BS-A0VI	0	2646	0	2646	0	2646	0	2646	TCGA-BS-A0VI	UCEC	58	FEMALE	WHITE		Stage IIB	Endometrioid endometrial adenocarcinoma	G3	2006	Post (prior bilateral ovariectomy OR >12 mo since LMP with no prior hysterectomy)	-21198	Alive	TUMOR FREE	2646							Complete Remission/Response
TCGA-BS-A0WQ	0	2022	0	2022	0	2022	0	2022	TCGA-BS-A0WQ	UCEC	55	FEMALE	ASIAN		Stage IA	Endometrioid endometrial adenocarcinoma	G2	2006	Post (prior bilateral ovariectomy OR >12 mo since LMP with no prior hysterectomy)	-20131	Alive	TUMOR FREE	2022							Complete Remission/Response
TCGA-D1-A0ZN	0	512	0	512	0	512	1	448	TCGA-D1-A0ZN	UCEC	60	FEMALE	WHITE		Stage IA	Endometrioid endometrial adenocarcinoma	G1	2009	Peri (6-12 months since last menstrual period)	-22026	Alive	TUMOR FREE	512			New Primary Tumor	Other, specify	Breast left	448	Complete Remission/Response
TCGA-D1-A0ZO	0	602	0	602	0	602	0	602	TCGA-D1-A0ZO	UCEC	75	FEMALE	WHITE		Stage IB	Endometrioid endometrial adenocarcinoma	G1	2009	Post (prior bilateral ovariectomy OR >12 mo since LMP with no prior hysterectomy)	-27482	Alive	TUMOR FREE	602							Complete Remission/Response
TCGA-D1-A0ZP	0	911	0	911			1	629	TCGA-D1-A0ZP	UCEC	59	FEMALE	WHITE		Stage IVA	Serous endometrial adenocarcinoma	G3	2009	Post (prior bilateral ovariectomy OR >12 mo since LMP with no prior hysterectomy)	-21581	Alive	TUMOR FREE	911			Locoregional Disease	Other, specify	Recurrent endometrial carcinoma in retriponeal lymphnodes	629	Complete Remission/Response
TCGA-D1-A0ZQ	0	260	0	260	0	260	0	260	TCGA-D1-A0ZQ	UCEC	90	FEMALE	WHITE		Stage IB	Endometrioid endometrial adenocarcinoma	G2	2009	Post (prior bilateral ovariectomy OR >12 mo since LMP with no prior hysterectomy)	-32873	Alive	TUMOR FREE	260							Complete Remission/Response
TCGA-D1-A0ZR	0	17	0	17	0	17	0	17	TCGA-D1-A0ZR	UCEC	57	FEMALE	WHITE		Stage IB	Endometrioid endometrial adenocarcinoma	G2	2009	Indeterminate (neither Pre or Postmenopausal)	-21157	Alive	TUMOR FREE	17							Complete Remission/Response
TCGA-D1-A0ZS	0	148	0	148	0	148	0	148	TCGA-D1-A0ZS	UCEC	54	FEMALE	WHITE		Stage IB	Endometrioid endometrial adenocarcinoma	G3	2009	Post (prior bilateral ovariectomy OR >12 mo since LMP with no prior hysterectomy)	-19821	Alive	TUMOR FREE	148							Complete Remission/Response
TCGA-D1-A0ZU	0	872	0	872	0	872	0	872	TCGA-D1-A0ZU	UCEC	34	FEMALE	WHITE		Stage IB	Endometrioid endometrial adenocarcinoma	G2	2009	Pre (<6 months since LMP AND no prior bilateral ovariectomy AND not on estrogen replacement)	-12458	Alive	TUMOR FREE	872							Complete Remission/Response
TCGA-D1-A0ZV	0	728	0	728	0	728	0	728	TCGA-D1-A0ZV	UCEC	58	FEMALE	WHITE		Stage IB	Endometrioid endometrial adenocarcinoma	G2	2009	Post (prior bilateral ovariectomy OR >12 mo since LMP with no prior hysterectomy)	-21374	Alive	TUMOR FREE	728							Complete Remission/Response
TCGA-D1-A0ZZ	0	686	0	686	0	686	0	686	TCGA-D1-A0ZZ	UCEC	80	FEMALE	WHITE		Stage IB	Mixed serous and endometrioid	G3	2009	Post (prior bilateral ovariectomy OR >12 mo since LMP with no prior hysterectomy)	-29420	Alive	TUMOR FREE	686							Complete Remission/Response
TCGA-D1-A101	0	53	0	53	0	53	0	53	TCGA-D1-A101	UCEC	60	FEMALE	WHITE		Stage IB	Endometrioid endometrial adenocarcinoma	G2	2009	Post (prior bilateral ovariectomy OR >12 mo since LMP with no prior hysterectomy)	-22078	Alive	TUMOR FREE	53							Complete Remission/Response
TCGA-D1-A102	0	135	0	135	0	135	0	135	TCGA-D1-A102	UCEC	49	FEMALE	WHITE		Stage IB	Endometrioid endometrial adenocarcinoma	G2	2009	Peri (6-12 months since last menstrual period)	-17991	Alive	TUMOR FREE	135							Complete Remission/Response
TCGA-D1-A103	0	669	0	669	0	669	0	669	TCGA-D1-A103	UCEC	87	FEMALE	WHITE		Stage IB	Endometrioid endometrial adenocarcinoma	G1	2009	Post (prior bilateral ovariectomy OR >12 mo since LMP with no prior hysterectomy)	-31841	Alive	TUMOR FREE	669							Complete Remission/Response
TCGA-D1-A15V	0	1201	0	1201	0	1201	0	1201	TCGA-D1-A15V	UCEC	68	FEMALE	WHITE		Stage IB	Serous endometrial adenocarcinoma	G3	2008	Post (prior bilateral ovariectomy OR >12 mo since LMP with no prior hysterectomy)	-24886	Alive	TUMOR FREE	1201							Complete Remission/Response
TCGA-D1-A15W	0	915	0	915	0	915	0	915	TCGA-D1-A15W	UCEC	58	FEMALE	WHITE		Stage IIIC	Endometrioid endometrial adenocarcinoma	G1	2008	Post (prior bilateral ovariectomy OR >12 mo since LMP with no prior hysterectomy)	-21545	Alive	TUMOR FREE	915							Complete Remission/Response
TCGA-D1-A15X	0	909	0	909	0	909	0	909	TCGA-D1-A15X	UCEC	45	FEMALE	WHITE		Stage IA	Serous endometrial adenocarcinoma	High Grade	2008	Pre (<6 months since LMP AND no prior bilateral ovariectomy AND not on estrogen replacement)	-16532	Alive	TUMOR FREE	909							Complete Remission/Response
TCGA-D1-A15Z	1	58	0	58	0	58	1	58	TCGA-D1-A15Z	UCEC	72	FEMALE	WHITE		Stage IB	Endometrioid endometrial adenocarcinoma	G2	2008	Post (prior bilateral ovariectomy OR >12 mo since LMP with no prior hysterectomy)	-26638	Dead	TUMOR FREE		58						Complete Remission/Response
TCGA-D1-A160	0	112	0	112	0	112	0	112	TCGA-D1-A160	UCEC	70	FEMALE	WHITE		Stage IB	Endometrioid endometrial adenocarcinoma	G2	2008	Post (prior bilateral ovariectomy OR >12 mo since LMP with no prior hysterectomy)	-25673	Alive	TUMOR FREE	112							Complete Remission/Response
TCGA-D1-A161	0	892	0	892	0	892	0	892	TCGA-D1-A161	UCEC	78	FEMALE	WHITE		Stage IC	Endometrioid endometrial adenocarcinoma	G1	2008	Post (prior bilateral ovariectomy OR >12 mo since LMP with no prior hysterectomy)	-28695	Alive	TUMOR FREE	892							Complete Remission/Response
TCGA-D1-A162	0	1145	0	1145	0	1145	0	1145	TCGA-D1-A162	UCEC	69	FEMALE	WHITE		Stage IB	Endometrioid endometrial adenocarcinoma	G1	2008	Post (prior bilateral ovariectomy OR >12 mo since LMP with no prior hysterectomy)	-25543	Alive	TUMOR FREE	1145							Complete Remission/Response
TCGA-D1-A163	0	991	0	991	1	223	1	223	TCGA-D1-A163	UCEC	50	FEMALE	WHITE		Stage IIIC	Endometrioid endometrial adenocarcinoma	G2	2008	Peri (6-12 months since last menstrual period)	-18604	Alive	TUMOR FREE	991			Metastatic	Other, specify	Paraaortic retroperitoneal lymphnode	223	Complete Remission/Response
TCGA-D1-A165	0	20	0	20	0	20	0	20	TCGA-D1-A165	UCEC	64	FEMALE	WHITE		Stage IIIA	Endometrioid endometrial adenocarcinoma	G1	2008	Post (prior bilateral ovariectomy OR >12 mo since LMP with no prior hysterectomy)	-23526	Alive	TUMOR FREE	20							Complete Remission/Response
TCGA-D1-A167	0	478	0	478	0	478	0	478	TCGA-D1-A167	UCEC	70	FEMALE	WHITE		Stage IC	Endometrioid endometrial adenocarcinoma	G2	2008	Post (prior bilateral ovariectomy OR >12 mo since LMP with no prior hysterectomy)	-25575	Alive	TUMOR FREE	478							Complete Remission/Response
TCGA-D1-A168	0	1098	0	1098	0	1098	0	1098	TCGA-D1-A168	UCEC	67	FEMALE	WHITE		Stage IB	Endometrioid endometrial adenocarcinoma	G3	2008	Post (prior bilateral ovariectomy OR >12 mo since LMP with no prior hysterectomy)	-24586	Alive	TUMOR FREE	1098							Complete Remission/Response
TCGA-D1-A169	0	1135	0	1135			1	519	TCGA-D1-A169	UCEC	63	FEMALE	WHITE		Stage IV	Endometrioid endometrial adenocarcinoma	G2	2008	Post (prior bilateral ovariectomy OR >12 mo since LMP with no prior hysterectomy)	-23238	Alive	WITH TUMOR	1135			Metastatic	Other, specify	Bladder nodule	519	Complete Remission/Response
TCGA-D1-A16B	0	1106	0	1106	0	1106	0	1106	TCGA-D1-A16B	UCEC	64	FEMALE	WHITE		Stage IC	Endometrioid endometrial adenocarcinoma	G2	2008	Post (prior bilateral ovariectomy OR >12 mo since LMP with no prior hysterectomy)	-23450	Alive	TUMOR FREE	1106							Complete Remission/Response
TCGA-D1-A16D	0	1141	0	1141	0	1141	0	1141	TCGA-D1-A16D	UCEC	49	FEMALE	WHITE		Stage IC	Endometrioid endometrial adenocarcinoma	G2	2008	Peri (6-12 months since last menstrual period)	-17933	Alive	TUMOR FREE	1141							Complete Remission/Response
TCGA-D1-A16E	0	1119	0	1119	0	1119	0	1119	TCGA-D1-A16E	UCEC	73	FEMALE	WHITE		Stage IB	Endometrioid endometrial adenocarcinoma	G1	2008	Post (prior bilateral ovariectomy OR >12 mo since LMP with no prior hysterectomy)	-26859	Alive	TUMOR FREE	1119							Complete Remission/Response
TCGA-D1-A16F	0	80	0	80	0	80	0	80	TCGA-D1-A16F	UCEC	60	FEMALE	WHITE		Stage IB	Endometrioid endometrial adenocarcinoma	G2	2008	Post (prior bilateral ovariectomy OR >12 mo since LMP with no prior hysterectomy)	-22242	Alive	TUMOR FREE	80							Complete Remission/Response
TCGA-D1-A16G	1	834	1	834			1	642	TCGA-D1-A16G	UCEC	74	FEMALE	WHITE		Stage IV	Serous endometrial adenocarcinoma	High Grade	2008	Post (prior bilateral ovariectomy OR >12 mo since LMP with no prior hysterectomy)	-27065	Dead	WITH TUMOR		834		Locoregional Disease	Other, specify	Lymph nodes	642	Complete Remission/Response
TCGA-D1-A16I	1	350	0	350	0	350	1	350	TCGA-D1-A16I	UCEC	62	FEMALE	WHITE		Stage IC	Serous endometrial adenocarcinoma	High Grade	2008	Post (prior bilateral ovariectomy OR >12 mo since LMP with no prior hysterectomy)	-22836	Dead	TUMOR FREE		350						Complete Remission/Response
TCGA-D1-A16J	0	910	0	910	0	910	0	910	TCGA-D1-A16J	UCEC	61	FEMALE	WHITE		Stage IIB	Endometrioid endometrial adenocarcinoma	G2	2008	Post (prior bilateral ovariectomy OR >12 mo since LMP with no prior hysterectomy)	-22319	Alive	TUMOR FREE	910							Complete Remission/Response
TCGA-D1-A16N	0	945	0	945	0	945	0	945	TCGA-D1-A16N	UCEC	51	FEMALE	WHITE		Stage IIIA	Endometrioid endometrial adenocarcinoma	G3	2009	Peri (6-12 months since last menstrual period)	-18787	Alive	TUMOR FREE	945							Complete Remission/Response
TCGA-D1-A16O	0	1023	0	1023	0	1023	0	1023	TCGA-D1-A16O	UCEC	44	FEMALE	WHITE		Stage IB	Endometrioid endometrial adenocarcinoma	G1	2008	Post (prior bilateral ovariectomy OR >12 mo since LMP with no prior hysterectomy)	-16114	Alive	TUMOR FREE	1023							Complete Remission/Response
TCGA-D1-A16Q	0	324	0	324	0	324	0	324	TCGA-D1-A16Q	UCEC	54	FEMALE	WHITE		Stage II	Endometrioid endometrial adenocarcinoma	G2	2010	Post (prior bilateral ovariectomy OR >12 mo since LMP with no prior hysterectomy)	-19873	Alive	TUMOR FREE	324							Complete Remission/Response
TCGA-D1-A16R	0	21	0	21	0	21	0	21	TCGA-D1-A16R	UCEC	39	FEMALE	WHITE		Stage IA	Endometrioid endometrial adenocarcinoma	G1	2010	Indeterminate (neither Pre or Postmenopausal)	-14465	Alive	TUMOR FREE	21							Complete Remission/Response
TCGA-D1-A16S	0	568	0	568	0	568	0	568	TCGA-D1-A16S	UCEC	70	FEMALE	WHITE		Stage IIIC	Serous endometrial adenocarcinoma	High Grade	2010	Post (prior bilateral ovariectomy OR >12 mo since LMP with no prior hysterectomy)	-25690	Alive	TUMOR FREE	568							Complete Remission/Response
TCGA-D1-A16V	1	120	0	120	0	120	1	120	TCGA-D1-A16V	UCEC	78	FEMALE	WHITE		Stage IIIC	Endometrioid endometrial adenocarcinoma	G3	2009	Post (prior bilateral ovariectomy OR >12 mo since LMP with no prior hysterectomy)	-28635	Dead	TUMOR FREE		120						Complete Remission/Response
TCGA-D1-A16X	0	111	0	111	0	111	0	111	TCGA-D1-A16X	UCEC	54	FEMALE	WHITE		Stage IB	Endometrioid endometrial adenocarcinoma	G2	2009	Post (prior bilateral ovariectomy OR >12 mo since LMP with no prior hysterectomy)	-19799	Alive	TUMOR FREE	111							Complete Remission/Response
TCGA-D1-A16Y	0	532	0	532	0	532	0	532	TCGA-D1-A16Y	UCEC	56	FEMALE	WHITE		Stage IB	Endometrioid endometrial adenocarcinoma	G1	2009	Post (prior bilateral ovariectomy OR >12 mo since LMP with no prior hysterectomy)	-20455	Alive	TUMOR FREE	532							Complete Remission/Response
TCGA-D1-A174	0	594	0	594	0	594	0	594	TCGA-D1-A174	UCEC	51	FEMALE	WHITE		Stage IA	Endometrioid endometrial adenocarcinoma	G3	2010	Indeterminate (neither Pre or Postmenopausal)	-18702	Alive	TUMOR FREE	594							Complete Remission/Response
TCGA-D1-A175	0	202	0	202	0	202	0	202	TCGA-D1-A175	UCEC	48	FEMALE	WHITE		Stage IC	Endometrioid endometrial adenocarcinoma	G3	2009	Indeterminate (neither Pre or Postmenopausal)	-17802	Alive	TUMOR FREE	202							Complete Remission/Response
TCGA-D1-A176	0	917	0	917	0	917	0	917	TCGA-D1-A176	UCEC	67	FEMALE	WHITE		Stage IB	Endometrioid endometrial adenocarcinoma	G2	2009	Post (prior bilateral ovariectomy OR >12 mo since LMP with no prior hysterectomy)	-24521	Alive	TUMOR FREE	917							Complete Remission/Response
TCGA-D1-A177	0	548	0	548	1	347	1	347	TCGA-D1-A177	UCEC	70	FEMALE	WHITE		Stage IB	Endometrioid endometrial adenocarcinoma	G2	2010	Post (prior bilateral ovariectomy OR >12 mo since LMP with no prior hysterectomy)	-25602	Alive	TUMOR FREE	548			Locoregional Disease	Other, specify	paraaortic lymph nodes	347	Complete Remission/Response
TCGA-D1-A179	1	448	1	448	1	427	1	427	TCGA-D1-A179	UCEC	76	FEMALE	WHITE		Stage IIIC	Serous endometrial adenocarcinoma	High Grade	2010	Post (prior bilateral ovariectomy OR >12 mo since LMP with no prior hysterectomy)	-28037	Dead	WITH TUMOR		448		Metastatic	Lung		427	Complete Remission/Response
TCGA-D1-A17A	0	48	0	48	0	48	0	48	TCGA-D1-A17A	UCEC	59	FEMALE	WHITE		Stage IIA	Endometrioid endometrial adenocarcinoma	G3	2009	Post (prior bilateral ovariectomy OR >12 mo since LMP with no prior hysterectomy)	-21560	Alive	TUMOR FREE	48							Complete Remission/Response
TCGA-D1-A17B	0	213	0	213	0	213	0	213	TCGA-D1-A17B	UCEC	69	FEMALE	WHITE		Stage IB	Endometrioid endometrial adenocarcinoma	G2	2009	Post (prior bilateral ovariectomy OR >12 mo since LMP with no prior hysterectomy)	-25504	Alive	TUMOR FREE	213							Complete Remission/Response
TCGA-D1-A17C	0	30	0	30	0	30	0	30	TCGA-D1-A17C	UCEC	78	FEMALE	WHITE		Stage IA	Endometrioid endometrial adenocarcinoma	G1	2010	Post (prior bilateral ovariectomy OR >12 mo since LMP with no prior hysterectomy)	-28571	Alive	TUMOR FREE	30							Complete Remission/Response
TCGA-D1-A17D	0	926	0	926	0	926	0	926	TCGA-D1-A17D	UCEC	58	FEMALE	WHITE		Stage IB	Endometrioid endometrial adenocarcinoma	G3	2009	Post (prior bilateral ovariectomy OR >12 mo since LMP with no prior hysterectomy)	-21441	Alive	TUMOR FREE	926							Complete Remission/Response
TCGA-D1-A17F	0	39	0	39	0	39	0	39	TCGA-D1-A17F	UCEC	68	FEMALE	WHITE		Stage IA	Endometrioid endometrial adenocarcinoma	G2	2010	Post (prior bilateral ovariectomy OR >12 mo since LMP with no prior hysterectomy)	-25116	Alive	TUMOR FREE	39							Complete Remission/Response
TCGA-D1-A17H	0	852	0	852	0	852	0	852	TCGA-D1-A17H	UCEC	61	FEMALE	WHITE		Stage IB	Endometrioid endometrial adenocarcinoma	G1	2009	Post (prior bilateral ovariectomy OR >12 mo since LMP with no prior hysterectomy)	-22389	Alive	TUMOR FREE	852							Complete Remission/Response
TCGA-D1-A17K	0	854	0	854	1	815	1	815	TCGA-D1-A17K	UCEC	74	FEMALE	WHITE		Stage IA	Endometrioid endometrial adenocarcinoma	G2	2009	Post (prior bilateral ovariectomy OR >12 mo since LMP with no prior hysterectomy)	-27283	Alive	TUMOR FREE	854			Locoregional Disease	Other, specify	Vagina, apex	815	Complete Remission/Response
TCGA-D1-A17L	0	802	0	802	0	802	0	802	TCGA-D1-A17L	UCEC	81	FEMALE	WHITE		Stage IA	Endometrioid endometrial adenocarcinoma	G1	2009	Post (prior bilateral ovariectomy OR >12 mo since LMP with no prior hysterectomy)	-29899	Alive	TUMOR FREE	802							Complete Remission/Response
TCGA-D1-A17M	0	311	0	311	0	311	0	311	TCGA-D1-A17M	UCEC	56	FEMALE	WHITE		Stage II	Endometrioid endometrial adenocarcinoma	G1	2009	Post (prior bilateral ovariectomy OR >12 mo since LMP with no prior hysterectomy)	-20685	Alive	TUMOR FREE	311							Complete Remission/Response
TCGA-D1-A17N	0	46	0	46	0	46	0	46	TCGA-D1-A17N	UCEC	46	FEMALE			Stage IA	Endometrioid endometrial adenocarcinoma	G2	2009	Peri (6-12 months since last menstrual period)	-17045	Alive	TUMOR FREE	46							Complete Remission/Response
TCGA-D1-A17Q	0	54	0	54	0	54	0	54	TCGA-D1-A17Q	UCEC	54	FEMALE	WHITE		Stage IA	Endometrioid endometrial adenocarcinoma	G2	2009	Peri (6-12 months since last menstrual period)	-20015	Alive	TUMOR FREE	54							Complete Remission/Response
TCGA-D1-A17R	1	339	0	339	0	339	1	339	TCGA-D1-A17R	UCEC	58	FEMALE	WHITE		Stage IA	Endometrioid endometrial adenocarcinoma	G2	2009	Pre (<6 months since LMP AND no prior bilateral ovariectomy AND not on estrogen replacement)	-21382	Dead	TUMOR FREE		339						Complete Remission/Response
TCGA-D1-A17S	0	739	0	739	0	739	0	739	TCGA-D1-A17S	UCEC	59	FEMALE	WHITE		Stage IA	Endometrioid endometrial adenocarcinoma	G1	2009	Post (prior bilateral ovariectomy OR >12 mo since LMP with no prior hysterectomy)	-21794	Alive	TUMOR FREE	739							Complete Remission/Response
TCGA-D1-A17T	0	71	0	71	0	71	0	71	TCGA-D1-A17T	UCEC	67	FEMALE	WHITE		Stage IA	Endometrioid endometrial adenocarcinoma	G2	2010	Post (prior bilateral ovariectomy OR >12 mo since LMP with no prior hysterectomy)	-24652	Alive	TUMOR FREE	71							Complete Remission/Response
TCGA-D1-A17U	0	697	0	697	0	697	0	697	TCGA-D1-A17U	UCEC	53	FEMALE	WHITE		Stage IIIC2	Endometrioid endometrial adenocarcinoma	G2	2010	Post (prior bilateral ovariectomy OR >12 mo since LMP with no prior hysterectomy)	-19544	Alive	TUMOR FREE	697							Complete Remission/Response
TCGA-D1-A1NS	0	43	0	43	0	43	0	43	TCGA-D1-A1NS	UCEC	53	FEMALE	WHITE		Stage IA	Endometrioid endometrial adenocarcinoma	G1	2010	Post (prior bilateral ovariectomy OR >12 mo since LMP with no prior hysterectomy)	-19638	Alive	TUMOR FREE	43							Complete Remission/Response
TCGA-D1-A1NU	0	402	0	402	0	402	0	402	TCGA-D1-A1NU	UCEC	74	FEMALE	WHITE		Stage IA	Serous endometrial adenocarcinoma	G3	2010	Post (prior bilateral ovariectomy OR >12 mo since LMP with no prior hysterectomy)	-27272	Alive	TUMOR FREE	402							Complete Remission/Response
TCGA-D1-A1NW	0	22	0	22			0	22	TCGA-D1-A1NW	UCEC	72	FEMALE	WHITE		Stage IVB	Mixed serous and endometrioid	G3	2010	Post (prior bilateral ovariectomy OR >12 mo since LMP with no prior hysterectomy)	-26556	Alive	TUMOR FREE	22							Complete Remission/Response
TCGA-D1-A1NX	0	555	0	555	1	476	1	476	TCGA-D1-A1NX	UCEC	66	FEMALE	WHITE		Stage IIIC	Serous endometrial adenocarcinoma	G3	2010	Post (prior bilateral ovariectomy OR >12 mo since LMP with no prior hysterectomy)	-24441	Alive	WITH TUMOR	555			Metastatic	Other, specify	Supraclavicular lymphnodes	476	Complete Remission/Response
TCGA-D1-A1NY	0	513	0	513	0	513	0	513	TCGA-D1-A1NY	UCEC	67	FEMALE	WHITE		Stage IB	Endometrioid endometrial adenocarcinoma	G3	2010	Post (prior bilateral ovariectomy OR >12 mo since LMP with no prior hysterectomy)	-24683	Alive	TUMOR FREE	513							Complete Remission/Response
TCGA-D1-A1NZ	0	548	0	548	0	548	0	548	TCGA-D1-A1NZ	UCEC	60	FEMALE	WHITE		Stage IA	Endometrioid endometrial adenocarcinoma	G1	2010	Post (prior bilateral ovariectomy OR >12 mo since LMP with no prior hysterectomy)	-22027	Alive	TUMOR FREE	548							Complete Remission/Response
TCGA-D1-A1O0	0	63	0	63	0	63	0	63	TCGA-D1-A1O0	UCEC	77	FEMALE	WHITE		Stage IA	Endometrioid endometrial adenocarcinoma	G3	2010	Post (prior bilateral ovariectomy OR >12 mo since LMP with no prior hysterectomy)	-28162	Alive	TUMOR FREE	63							Complete Remission/Response
TCGA-D1-A1O5	0	458	0	458	0	458	0	458	TCGA-D1-A1O5	UCEC	61	FEMALE	WHITE		Stage IA	Endometrioid endometrial adenocarcinoma	G1	2010	Post (prior bilateral ovariectomy OR >12 mo since LMP with no prior hysterectomy)	-22580	Alive	TUMOR FREE	458							Complete Remission/Response
TCGA-D1-A1O7	0	32	0	32	0	32	0	32	TCGA-D1-A1O7	UCEC	60	FEMALE	WHITE		Stage IA	Endometrioid endometrial adenocarcinoma	G1	2010	Post (prior bilateral ovariectomy OR >12 mo since LMP with no prior hysterectomy)	-22037	Alive	TUMOR FREE	32							Complete Remission/Response
TCGA-D1-A1O8	1	120	0	120	0	120	1	120	TCGA-D1-A1O8	UCEC	70	FEMALE	WHITE		Stage IIIC	Endometrioid endometrial adenocarcinoma	G3	2010	Post (prior bilateral ovariectomy OR >12 mo since LMP with no prior hysterectomy)	-25789	Dead	TUMOR FREE		120						Complete Remission/Response
TCGA-D1-A2G0	0	1484	0	1484			0	1484	TCGA-D1-A2G0	UCEC	70	FEMALE	WHITE		Stage IB	Mixed serous and endometrioid	G3	2007	Post (prior bilateral ovariectomy OR >12 mo since LMP with no prior hysterectomy)	-25573	Alive	TUMOR FREE	1484
TCGA-D1-A2G5	0	1455	0	1455	1	1122	1	1122	TCGA-D1-A2G5	UCEC	50	FEMALE	WHITE		Stage IB	Endometrioid endometrial adenocarcinoma	G3	2007	Post (prior bilateral ovariectomy OR >12 mo since LMP with no prior hysterectomy)	-18322	Alive	WITH TUMOR	1455			Distant Metastasis	Other, specify	omentum	1122	Complete Remission/Response
TCGA-D1-A2G6	1	258	1	258			1	258	TCGA-D1-A2G6	UCEC	53	FEMALE	WHITE		Stage IIIC	Endometrioid endometrial adenocarcinoma	G3	2007	Post (prior bilateral ovariectomy OR >12 mo since LMP with no prior hysterectomy)	-19547	Dead	WITH TUMOR		258
TCGA-D1-A2G7	1	1793	0	1793	0	1793	1	1793	TCGA-D1-A2G7	UCEC	65	FEMALE	WHITE		Stage IB	Serous endometrial adenocarcinoma	G3	2007	Peri (6-12 months since last menstrual period)	-23913	Dead	TUMOR FREE		1793						Complete Remission/Response
TCGA-D1-A3DA	0	483	0	483	0	483	0	483	TCGA-D1-A3DA	UCEC	77	FEMALE	WHITE		Stage IIIC1	Endometrioid endometrial adenocarcinoma	G3	2011	Post (prior bilateral ovariectomy OR >12 mo since LMP with no prior hysterectomy)	-28142	Alive	TUMOR FREE	483							Complete Remission/Response
TCGA-D1-A3DG	1	130	0	130			1	130	TCGA-D1-A3DG	UCEC	81	FEMALE	WHITE		Stage IVB	Endometrioid endometrial adenocarcinoma	G3	2011	Post (prior bilateral ovariectomy OR >12 mo since LMP with no prior hysterectomy)	-29771	Dead	TUMOR FREE		130
TCGA-D1-A3DH	0	573	0	573	0	573	0	573	TCGA-D1-A3DH	UCEC	71	FEMALE	WHITE		Stage IA	Endometrioid endometrial adenocarcinoma	G3	2011	Post (prior bilateral ovariectomy OR >12 mo since LMP with no prior hysterectomy)	-25935	Alive	TUMOR FREE	573							Complete Remission/Response
TCGA-D1-A3JP	0	515	0	515			0	515	TCGA-D1-A3JP	UCEC	61	FEMALE	WHITE		Stage IA	Serous endometrial adenocarcinoma	G3	2011	Post (prior bilateral ovariectomy OR >12 mo since LMP with no prior hysterectomy)	-22538	Alive	TUMOR FREE	515							Partial Remission/Response
TCGA-D1-A3JQ	0	526	0	526	0	526	0	526	TCGA-D1-A3JQ	UCEC	61	FEMALE	WHITE		Stage IIIC	Serous endometrial adenocarcinoma	G3	2011	Post (prior bilateral ovariectomy OR >12 mo since LMP with no prior hysterectomy)	-22297	Alive	TUMOR FREE	526							Complete Remission/Response
TCGA-DF-A2KN	0	67	0	67	0	67	0	67	TCGA-DF-A2KN	UCEC		FEMALE	[Not Evaluated]		Stage IC	Endometrioid endometrial adenocarcinoma	G3		Post (prior bilateral ovariectomy OR >12 mo since LMP with no prior hysterectomy)		Alive	TUMOR FREE	67							Complete Remission/Response
TCGA-DF-A2KR	0	2178	0	2178	0	2178	1	2113	TCGA-DF-A2KR	UCEC	84	FEMALE	[Not Evaluated]		Stage IIIC	Endometrioid endometrial adenocarcinoma	G3		Post (prior bilateral ovariectomy OR >12 mo since LMP with no prior hysterectomy)	-31007	Alive	TUMOR FREE	2178			New Primary Tumor	Lung		2113	Complete Remission/Response
TCGA-DF-A2KS	0	3318	0	3318	0	3318	1	2277	TCGA-DF-A2KS	UCEC	69	FEMALE	[Not Evaluated]		Stage IB	Endometrioid endometrial adenocarcinoma	G3		Post (prior bilateral ovariectomy OR >12 mo since LMP with no prior hysterectomy)	-25313	Alive	TUMOR FREE	3318			New Primary Tumor	Other, specify	colorectal	2277	Complete Remission/Response
TCGA-DF-A2KU	0	3067	0	3067	0	3067	0	3067	TCGA-DF-A2KU	UCEC		FEMALE	[Not Evaluated]		Stage IB	Endometrioid endometrial adenocarcinoma	G3		Post (prior bilateral ovariectomy OR >12 mo since LMP with no prior hysterectomy)		Alive	TUMOR FREE	3067							Complete Remission/Response
TCGA-DF-A2KV	0	2717	0	2717			0	2717	TCGA-DF-A2KV	UCEC	55	FEMALE	[Not Evaluated]		Stage IB	Endometrioid endometrial adenocarcinoma	G3		Post (prior bilateral ovariectomy OR >12 mo since LMP with no prior hysterectomy)	-20160	Alive	TUMOR FREE	2717
TCGA-DF-A2KY	0	332	0	332			0	332	TCGA-DF-A2KY	UCEC	49	FEMALE	[Not Evaluated]		Stage IVA	Endometrioid endometrial adenocarcinoma	G3		Pre (<6 months since LMP AND no prior bilateral ovariectomy AND not on estrogen replacement)	-18086	Alive	WITH TUMOR	332
TCGA-DF-A2KZ	0	826	0	826			0	826	TCGA-DF-A2KZ	UCEC	87	FEMALE	[Not Evaluated]		Stage IB	Endometrioid endometrial adenocarcinoma	G3		Post (prior bilateral ovariectomy OR >12 mo since LMP with no prior hysterectomy)	-31973	Alive	TUMOR FREE	826
TCGA-DF-A2L0	1	788	1	788	1	523	1	523	TCGA-DF-A2L0	UCEC	60	FEMALE	[Not Evaluated]		Stage IIIC	Endometrioid endometrial adenocarcinoma	G3		Post (prior bilateral ovariectomy OR >12 mo since LMP with no prior hysterectomy)	-22200	Dead	WITH TUMOR		788		Distant Metastasis	Other, specify	lymph nodes and retroperitoneal tissue	523	Complete Remission/Response
TCGA-DI-A0WH	0	496	0	496	0	496	0	496	TCGA-DI-A0WH	UCEC	64	FEMALE	WHITE		Stage IB	Endometrioid endometrial adenocarcinoma	G3	2010		-23692	Alive	TUMOR FREE	496							Complete Remission/Response
TCGA-DI-A1BU	0	1195	0	1195	0	1195	0	1195	TCGA-DI-A1BU	UCEC	55	FEMALE	WHITE		Stage IIB	Mixed serous and endometrioid	G3	2008		-20114	Alive	TUMOR FREE	1195							Complete Remission/Response
TCGA-DI-A1BY	0	1114	0	1114	0	1114	0	1114	TCGA-DI-A1BY	UCEC	63	FEMALE	WHITE		Stage IIB	Endometrioid endometrial adenocarcinoma	G2	2008		-23113	Alive	TUMOR FREE	1114							Complete Remission/Response
TCGA-DI-A1NN	0	1076	0	1076	1	1023	1	1023	TCGA-DI-A1NN	UCEC	63	FEMALE	WHITE		Stage IIIC	Serous endometrial adenocarcinoma	G3	2008	Post (prior bilateral ovariectomy OR >12 mo since LMP with no prior hysterectomy)	-23026	Alive	WITH TUMOR	1076			Metastatic	Other, specify	vagina	1023	Complete Remission/Response
TCGA-DI-A1NO	1	285	1	285			1	285	TCGA-DI-A1NO	UCEC	68	FEMALE	BLACK OR AFRICAN AMERICAN		Stage IIIA	Endometrioid endometrial adenocarcinoma	G3	2009	Post (prior bilateral ovariectomy OR >12 mo since LMP with no prior hysterectomy)	-24996	Dead	WITH TUMOR		285						Complete Remission/Response
TCGA-DI-A2QT	1	377	1	377			1	377	TCGA-DI-A2QT	UCEC	51	FEMALE	AMERICAN INDIAN OR ALASKA NATIVE		Stage IIIC	Serous endometrial adenocarcinoma	G3	2008	Post (prior bilateral ovariectomy OR >12 mo since LMP with no prior hysterectomy)	-18835	Dead	WITH TUMOR		377
TCGA-DI-A2QU	1	946	1	946			1	946	TCGA-DI-A2QU	UCEC	67	FEMALE	WHITE		Stage IVB	Endometrioid endometrial adenocarcinoma	G3	2005	Post (prior bilateral ovariectomy OR >12 mo since LMP with no prior hysterectomy)	-24488	Dead	WITH TUMOR		946
TCGA-DI-A2QY	1	3349	0	3349	0	3349	1	3349	TCGA-DI-A2QY	UCEC	64	FEMALE	WHITE		Stage IIB	Serous endometrial adenocarcinoma	G3	2003	Post (prior bilateral ovariectomy OR >12 mo since LMP with no prior hysterectomy)	-23398	Dead	TUMOR FREE		3349						Complete Remission/Response
TCGA-E6-A1LX	0	711	0	711	0	711	0	711	TCGA-E6-A1LX	UCEC	40	FEMALE	WHITE		Stage IB	Endometrioid endometrial adenocarcinoma	G3	2006	Pre (<6 months since LMP AND no prior bilateral ovariectomy AND not on estrogen replacement)	-14731	Alive	TUMOR FREE	711							Complete Remission/Response
TCGA-E6-A1LZ	0	2406	0	2406	0	2406	0	2406	TCGA-E6-A1LZ	UCEC	76	FEMALE	BLACK OR AFRICAN AMERICAN		Stage IA	Serous endometrial adenocarcinoma	G3	2007	Post (prior bilateral ovariectomy OR >12 mo since LMP with no prior hysterectomy)	-28054	Alive	TUMOR FREE	2406							Complete Remission/Response
TCGA-E6-A1M0	0	1793	0	1793	0	1793	0	1793	TCGA-E6-A1M0	UCEC	56	FEMALE	WHITE		Stage IIIC	Endometrioid endometrial adenocarcinoma	G3	2010	Post (prior bilateral ovariectomy OR >12 mo since LMP with no prior hysterectomy)	-20629	Alive	TUMOR FREE	1793							Complete Remission/Response
TCGA-E6-A2P8	1	72	1	72			1	60	TCGA-E6-A2P8	UCEC	53	FEMALE	BLACK OR AFRICAN AMERICAN		Stage IV	Mixed serous and endometrioid	G3	2010	Post (prior bilateral ovariectomy OR >12 mo since LMP with no prior hysterectomy)	-19448	Dead	WITH TUMOR		72		Metastatic	Lung		60	Progressive Disease
TCGA-E6-A2P9	0	1386	0	1386	0	1386	0	1386	TCGA-E6-A2P9	UCEC	65	FEMALE	WHITE		Stage IA	Endometrioid endometrial adenocarcinoma	G3	2011	Post (prior bilateral ovariectomy OR >12 mo since LMP with no prior hysterectomy)	-24088	Alive	TUMOR FREE	1386							Complete Remission/Response
TCGA-E6-A8L9	0	1013	0	1013	0	1013	0	1013	TCGA-E6-A8L9	UCEC	61	FEMALE	BLACK OR AFRICAN AMERICAN		Stage IB	Serous endometrial adenocarcinoma	G3	2012	Post (prior bilateral ovariectomy OR >12 mo since LMP with no prior hysterectomy)	-22333	Alive	TUMOR FREE	1013							Complete Remission/Response
TCGA-EC-A1NJ	0	488	0	488	0	488	0	488	TCGA-EC-A1NJ	UCEC	73	FEMALE	WHITE		Stage IA	Endometrioid endometrial adenocarcinoma	G2	2010	Post (prior bilateral ovariectomy OR >12 mo since LMP with no prior hysterectomy)	-27002	Alive	TUMOR FREE	488							Complete Remission/Response
TCGA-EC-A1QX	0	224	0	224			1	219	TCGA-EC-A1QX	UCEC	71	FEMALE	WHITE		Stage IB	Endometrioid endometrial adenocarcinoma	G3	2010	Post (prior bilateral ovariectomy OR >12 mo since LMP with no prior hysterectomy)	-26259	Alive	TUMOR FREE	224						219	Progressive Disease
TCGA-EC-A24G	0	511	0	511	0	511	0	511	TCGA-EC-A24G	UCEC	57	FEMALE	WHITE		Stage II	Endometrioid endometrial adenocarcinoma	G3	2011	Pre (<6 months since LMP AND no prior bilateral ovariectomy AND not on estrogen replacement)	-20857	Alive	TUMOR FREE	511							Complete Remission/Response
TCGA-EO-A1Y5	0	332	0	332	0	332	0	332	TCGA-EO-A1Y5	UCEC	63	FEMALE			Stage IIIC2	Serous endometrial adenocarcinoma	G3	2010	Post (prior bilateral ovariectomy OR >12 mo since LMP with no prior hysterectomy)	-23251	Alive	TUMOR FREE	332							Complete Remission/Response
TCGA-EO-A1Y7	0	1495	0	1495			1	880	TCGA-EO-A1Y7	UCEC	65	FEMALE			Stage IB	Endometrioid endometrial adenocarcinoma	G3	2010	Post (prior bilateral ovariectomy OR >12 mo since LMP with no prior hysterectomy)	-24085	Alive	WITH TUMOR	1495			Distant Metastasis	Lung		880	Progressive Disease
TCGA-EO-A1Y8	0	1147	0	1147	0	1147	0	1147	TCGA-EO-A1Y8	UCEC	87	FEMALE			Stage IA	Serous endometrial adenocarcinoma	G3	2010	Post (prior bilateral ovariectomy OR >12 mo since LMP with no prior hysterectomy)	-31971	Alive	TUMOR FREE	1147							Complete Remission/Response
TCGA-EO-A22R	0	1878	0	1878	0	1878	0	1878	TCGA-EO-A22R	UCEC	56	FEMALE			Stage IB	Endometrioid endometrial adenocarcinoma	G3	2008	Post (prior bilateral ovariectomy OR >12 mo since LMP with no prior hysterectomy)	-20604	Alive	TUMOR FREE	1878							Complete Remission/Response
TCGA-EO-A22S	0	1872	0	1872	0	1872	0	1872	TCGA-EO-A22S	UCEC	58	FEMALE			Stage IB	Endometrioid endometrial adenocarcinoma	G3	2008	Post (prior bilateral ovariectomy OR >12 mo since LMP with no prior hysterectomy)	-21328	Alive	TUMOR FREE	1872							Complete Remission/Response
TCGA-EO-A22T	0	2035	0	2035	0	2035	0	2035	TCGA-EO-A22T	UCEC	56	FEMALE	ASIAN		Stage II	Endometrioid endometrial adenocarcinoma	G3	2008	Post (prior bilateral ovariectomy OR >12 mo since LMP with no prior hysterectomy)	-20608	Alive	TUMOR FREE	2035							Complete Remission/Response
TCGA-EO-A22U	0	1407	0	1407	0	1407	0	1407	TCGA-EO-A22U	UCEC	83	FEMALE	WHITE		Stage IB	Endometrioid endometrial adenocarcinoma	G3	2009	Post (prior bilateral ovariectomy OR >12 mo since LMP with no prior hysterectomy)	-30557	Alive	TUMOR FREE	1407							Complete Remission/Response
TCGA-EO-A22X	0	1752	0	1752	0	1752	0	1752	TCGA-EO-A22X	UCEC	36	FEMALE			Stage IIIA	Endometrioid endometrial adenocarcinoma	G3	2008	Pre (<6 months since LMP AND no prior bilateral ovariectomy AND not on estrogen replacement)	-13245	Alive	TUMOR FREE	1752							Complete Remission/Response
TCGA-EO-A22Y	0	1567	0	1567	0	1567	0	1567	TCGA-EO-A22Y	UCEC	68	FEMALE	WHITE		Stage IA	Endometrioid endometrial adenocarcinoma	G3	2009	Post (prior bilateral ovariectomy OR >12 mo since LMP with no prior hysterectomy)	-25127	Alive	TUMOR FREE	1567							Complete Remission/Response
TCGA-EO-A2CG	0	1564	0	1564	0	1564	0	1564	TCGA-EO-A2CG	UCEC	69	FEMALE	ASIAN		Stage IA	Serous endometrial adenocarcinoma	G3	2009	Post (prior bilateral ovariectomy OR >12 mo since LMP with no prior hysterectomy)	-25279	Alive	TUMOR FREE	1564							Complete Remission/Response
TCGA-EO-A2CH	1	590	1	590			1	304	TCGA-EO-A2CH	UCEC	73	FEMALE			Stage IVB	Serous endometrial adenocarcinoma	G3	2009	Post (prior bilateral ovariectomy OR >12 mo since LMP with no prior hysterectomy)	-26966	Dead	WITH TUMOR		590		Metastatic	Liver		304	Progressive Disease
TCGA-EO-A3AS	0	1046	0	1046	0	1046	0	1046	TCGA-EO-A3AS	UCEC	86	FEMALE			Stage IA	Endometrioid endometrial adenocarcinoma	G3	2009	Post (prior bilateral ovariectomy OR >12 mo since LMP with no prior hysterectomy)	-31450	Alive	TUMOR FREE	1046							Complete Remission/Response
TCGA-EO-A3AU	0	1543	0	1543	0	1543	1	1178	TCGA-EO-A3AU	UCEC	72	FEMALE			Stage II	Endometrioid endometrial adenocarcinoma	G3	2010	Post (prior bilateral ovariectomy OR >12 mo since LMP with no prior hysterectomy)	-26406	Alive	TUMOR FREE	1543			New Primary Tumor	Lung		1178	Complete Remission/Response
TCGA-EO-A3AV	0	1069	0	1069	0	1069	0	1069	TCGA-EO-A3AV	UCEC	51	FEMALE			Stage IIIC1	Endometrioid endometrial adenocarcinoma	G3	2010	Peri (6-12 months since last menstrual period)	-18713	Alive	TUMOR FREE	1069							Complete Remission/Response
TCGA-EO-A3AY	0	1158	0	1158	1	1163	1	1163	TCGA-EO-A3AY	UCEC	58	FEMALE			Stage IB	Endometrioid endometrial adenocarcinoma	G3	2011	Post (prior bilateral ovariectomy OR >12 mo since LMP with no prior hysterectomy)	-21291	Alive	WITH TUMOR	1158			Locoregional Recurrence	Other, specify	Vaginal Vault	1163	Complete Remission/Response
TCGA-EO-A3AZ	0	826	0	826	0	826	0	826	TCGA-EO-A3AZ	UCEC	80	FEMALE			Stage IB	Mixed serous and endometrioid	G3	2011	Post (prior bilateral ovariectomy OR >12 mo since LMP with no prior hysterectomy)	-29234	Alive	TUMOR FREE	826							Complete Remission/Response
TCGA-EO-A3B0	0	1412	0	1412			0	1412	TCGA-EO-A3B0	UCEC	43	FEMALE	ASIAN		Stage IIIC2	Endometrioid endometrial adenocarcinoma	G3	2011	Indeterminate (neither Pre or Postmenopausal)	-15954	Alive	TUMOR FREE	1412							[Discrepancy]
TCGA-EO-A3B1	0	820	0	820	0	820	0	820	TCGA-EO-A3B1	UCEC	63	FEMALE			Stage IB	Serous endometrial adenocarcinoma	G3	2011	Post (prior bilateral ovariectomy OR >12 mo since LMP with no prior hysterectomy)	-23162	Alive	TUMOR FREE	820							Complete Remission/Response
TCGA-EO-A3KU	0	677	0	677	0	677	0	677	TCGA-EO-A3KU	UCEC	68	FEMALE			Stage II	Serous endometrial adenocarcinoma	G3	2011	Post (prior bilateral ovariectomy OR >12 mo since LMP with no prior hysterectomy)	-25116	Alive	TUMOR FREE	677							Complete Remission/Response
TCGA-EO-A3KW	0	497	0	497	0	497	0	497	TCGA-EO-A3KW	UCEC	72	FEMALE			Stage IA	Serous endometrial adenocarcinoma	G3	2011	Post (prior bilateral ovariectomy OR >12 mo since LMP with no prior hysterectomy)	-26492	Alive	TUMOR FREE	497							Complete Remission/Response
TCGA-EO-A3KX	0	1170	0	1170	0	1170	0	1170	TCGA-EO-A3KX	UCEC	80	FEMALE	WHITE		Stage IA	Endometrioid endometrial adenocarcinoma	G3	2011	Post (prior bilateral ovariectomy OR >12 mo since LMP with no prior hysterectomy)	-29260	Alive	TUMOR FREE	1170							Complete Remission/Response
TCGA-EO-A3L0	0	1554	0	1554	0	1554	0	1554	TCGA-EO-A3L0	UCEC	76	FEMALE	WHITE		Stage IA	Endometrioid endometrial adenocarcinoma	G3	2010	Post (prior bilateral ovariectomy OR >12 mo since LMP with no prior hysterectomy)	-28003	Alive	TUMOR FREE	1554							Complete Remission/Response
TCGA-EY-A1G7	1	189	1	189	1	95	1	95	TCGA-EY-A1G7	UCEC	86	FEMALE	WHITE		Stage II	Endometrioid endometrial adenocarcinoma	G2	2008	Post (prior bilateral ovariectomy OR >12 mo since LMP with no prior hysterectomy)	-31603	Dead	WITH TUMOR		189					95	Complete Remission/Response
TCGA-EY-A1G8	1	456	0	456	0	456	1	456	TCGA-EY-A1G8	UCEC	83	FEMALE	WHITE		Stage IB	Endometrioid endometrial adenocarcinoma	G3	2008	Post (prior bilateral ovariectomy OR >12 mo since LMP with no prior hysterectomy)	-30517	Dead	TUMOR FREE		456						Complete Remission/Response
TCGA-EY-A1GC	0	1647	0	1647	0	1647	0	1647	TCGA-EY-A1GC	UCEC	62	FEMALE	WHITE		Stage IB	Endometrioid endometrial adenocarcinoma	G3	2009	Post (prior bilateral ovariectomy OR >12 mo since LMP with no prior hysterectomy)	-22656	Alive	TUMOR FREE	1647							Complete Remission/Response
TCGA-EY-A1GD	0	1639	0	1639	0	1639	0	1639	TCGA-EY-A1GD	UCEC	51	FEMALE	BLACK OR AFRICAN AMERICAN		Stage IA	Endometrioid endometrial adenocarcinoma	G1	2009	Pre (<6 months since LMP AND no prior bilateral ovariectomy AND not on estrogen replacement)	-18638	Alive	TUMOR FREE	1639							Complete Remission/Response
TCGA-EY-A1GE	0	741	0	741	0	741	0	741	TCGA-EY-A1GE	UCEC	67	FEMALE	WHITE		Stage IA	Endometrioid endometrial adenocarcinoma	G1	2009	Post (prior bilateral ovariectomy OR >12 mo since LMP with no prior hysterectomy)	-24667	Alive	TUMOR FREE	741							Complete Remission/Response
TCGA-EY-A1GF	0	826	0	826	0	826	0	826	TCGA-EY-A1GF	UCEC	75	FEMALE	BLACK OR AFRICAN AMERICAN		Stage IA	Endometrioid endometrial adenocarcinoma	G2	2009	Post (prior bilateral ovariectomy OR >12 mo since LMP with no prior hysterectomy)	-27450	Alive	TUMOR FREE	826							Complete Remission/Response
TCGA-EY-A1GH	0	710	0	710	0	710	0	710	TCGA-EY-A1GH	UCEC	70	FEMALE	WHITE		Stage IA	Endometrioid endometrial adenocarcinoma	G2	2009	Post (prior bilateral ovariectomy OR >12 mo since LMP with no prior hysterectomy)	-25802	Alive	TUMOR FREE	710							Complete Remission/Response
TCGA-EY-A1GI	0	710	0	710	0	710	0	710	TCGA-EY-A1GI	UCEC	52	FEMALE	WHITE		Stage IB	Endometrioid endometrial adenocarcinoma	G2	2009	Pre (<6 months since LMP AND no prior bilateral ovariectomy AND not on estrogen replacement)	-19117	Alive	TUMOR FREE	710							Complete Remission/Response
TCGA-EY-A1GK	0	693	0	693	0	693	0	693	TCGA-EY-A1GK	UCEC	74	FEMALE	WHITE		Stage IB	Endometrioid endometrial adenocarcinoma	G3	2009	Post (prior bilateral ovariectomy OR >12 mo since LMP with no prior hysterectomy)	-27127	Alive	TUMOR FREE	693							Complete Remission/Response
TCGA-EY-A1GL	0	1014	0	1014	0	1014	0	1014	TCGA-EY-A1GL	UCEC	51	FEMALE	WHITE		Stage II	Endometrioid endometrial adenocarcinoma	G2	2010	Post (prior bilateral ovariectomy OR >12 mo since LMP with no prior hysterectomy)	-18761	Alive	TUMOR FREE	1014							Complete Remission/Response
TCGA-EY-A1GM	1	995	1	995	1	791	1	791	TCGA-EY-A1GM	UCEC	60	FEMALE	BLACK OR AFRICAN AMERICAN		Stage IIIA	Mixed serous and endometrioid	G3	2010	Post (prior bilateral ovariectomy OR >12 mo since LMP with no prior hysterectomy)	-22010	Dead	WITH TUMOR		995		Locoregional Recurrence			791	Complete Remission/Response
TCGA-EY-A1GO	0	586	0	586	1	517	1	517	TCGA-EY-A1GO	UCEC	65	FEMALE	WHITE		Stage IIIC1	Endometrioid endometrial adenocarcinoma	G2	2010	Post (prior bilateral ovariectomy OR >12 mo since LMP with no prior hysterectomy)	-23853	Alive	WITH TUMOR	586			Metastatic	Lung		517	Complete Remission/Response
TCGA-EY-A1GP	0	573	0	573	0	573	0	573	TCGA-EY-A1GP	UCEC	54	FEMALE	BLACK OR AFRICAN AMERICAN		Stage IA	Endometrioid endometrial adenocarcinoma	G1	2010	Post (prior bilateral ovariectomy OR >12 mo since LMP with no prior hysterectomy)	-20011	Alive	TUMOR FREE	573							Complete Remission/Response
TCGA-EY-A1GQ	0	544	0	544	1	334	1	334	TCGA-EY-A1GQ	UCEC	76	FEMALE	WHITE		Stage IB	Endometrioid endometrial adenocarcinoma	G3	2010	Post (prior bilateral ovariectomy OR >12 mo since LMP with no prior hysterectomy)	-27905	Alive	WITH TUMOR	544			Metastatic	Other, specify	R external iliac node, presacral peritoneal implant, ascitic fluid	334	Complete Remission/Response
TCGA-EY-A1GR	0	536	0	536	0	536	0	536	TCGA-EY-A1GR	UCEC	67	FEMALE	BLACK OR AFRICAN AMERICAN		Stage IA	Endometrioid endometrial adenocarcinoma	G3	2010	Post (prior bilateral ovariectomy OR >12 mo since LMP with no prior hysterectomy)	-24784	Alive	TUMOR FREE	536							Complete Remission/Response
TCGA-EY-A1GS	1	670	1	670			1	670	TCGA-EY-A1GS	UCEC	71	FEMALE	BLACK OR AFRICAN AMERICAN		Stage IVB	Serous endometrial adenocarcinoma	G3	2010	Post (prior bilateral ovariectomy OR >12 mo since LMP with no prior hysterectomy)	-26012	Dead	WITH TUMOR		670						Stable Disease
TCGA-EY-A1GT	0	490	0	490	0	490	0	490	TCGA-EY-A1GT	UCEC	68	FEMALE	WHITE		Stage IIIA	Endometrioid endometrial adenocarcinoma	G1	2010	Post (prior bilateral ovariectomy OR >12 mo since LMP with no prior hysterectomy)	-25151	Alive	TUMOR FREE	490							Complete Remission/Response
TCGA-EY-A1GU	1	997	0	997	0	997	1	997	TCGA-EY-A1GU	UCEC	66	FEMALE	BLACK OR AFRICAN AMERICAN		Stage IB	Endometrioid endometrial adenocarcinoma	G2	2010	Post (prior bilateral ovariectomy OR >12 mo since LMP with no prior hysterectomy)	-24304	Dead	TUMOR FREE		997						Complete Remission/Response
TCGA-EY-A1GV	0	481	0	481	0	481	0	481	TCGA-EY-A1GV	UCEC	75	FEMALE	WHITE		Stage IIIC1	Mixed serous and endometrioid	G3	2010	Post (prior bilateral ovariectomy OR >12 mo since LMP with no prior hysterectomy)	-27581	Alive	TUMOR FREE	481							Complete Remission/Response
TCGA-EY-A1GW	1	337	1	337			1	190	TCGA-EY-A1GW	UCEC	73	FEMALE	WHITE		Stage IVB	Endometrioid endometrial adenocarcinoma	G3	2010	Post (prior bilateral ovariectomy OR >12 mo since LMP with no prior hysterectomy)	-26979	Dead	WITH TUMOR		337		Metastatic	Liver		190	Progressive Disease
TCGA-EY-A1GX	1	1127	0	1127	1	743	1	743	TCGA-EY-A1GX	UCEC	76	FEMALE	WHITE		Stage IIIA	Endometrioid endometrial adenocarcinoma	G2	2010	Post (prior bilateral ovariectomy OR >12 mo since LMP with no prior hysterectomy)	-27962	Dead	TUMOR FREE		1127		Locoregional Recurrence	Other, specify	pelvic mass	743	Complete Remission/Response
TCGA-EY-A1H0	0	588	0	588			0	588	TCGA-EY-A1H0	UCEC	57	FEMALE	BLACK OR AFRICAN AMERICAN		Stage IIIC2	Endometrioid endometrial adenocarcinoma	G2	2010	Post (prior bilateral ovariectomy OR >12 mo since LMP with no prior hysterectomy)	-20937	Alive	WITH TUMOR	588							Partial Remission/Response
TCGA-EY-A210	0	383	0	383	0	383	0	383	TCGA-EY-A210	UCEC	82	FEMALE	BLACK OR AFRICAN AMERICAN		Stage IIIC2	Mixed serous and endometrioid	G3	2011	Post (prior bilateral ovariectomy OR >12 mo since LMP with no prior hysterectomy)	-30095	Alive	TUMOR FREE	383							Complete Remission/Response
TCGA-EY-A212	1	310	1	310			1	310	TCGA-EY-A212	UCEC	83	FEMALE	WHITE		Stage IIIC1	Serous endometrial adenocarcinoma	G3	2010	Post (prior bilateral ovariectomy OR >12 mo since LMP with no prior hysterectomy)	-30680	Dead	WITH TUMOR		310						Partial Remission/Response
TCGA-EY-A214	0	438	0	438	0	438	0	438	TCGA-EY-A214	UCEC	66	FEMALE	WHITE		Stage IIIC1	Endometrioid endometrial adenocarcinoma	G3	2010	Post (prior bilateral ovariectomy OR >12 mo since LMP with no prior hysterectomy)	-24136	Alive	TUMOR FREE	438							Complete Remission/Response
TCGA-EY-A215	0	574	0	574	0	574	0	574	TCGA-EY-A215	UCEC	60	FEMALE	WHITE		Stage IB	Endometrioid endometrial adenocarcinoma	G3	2010	Post (prior bilateral ovariectomy OR >12 mo since LMP with no prior hysterectomy)	-22076	Alive	TUMOR FREE	574							Complete Remission/Response
TCGA-EY-A2OM	0	694	0	694	0	694	0	694	TCGA-EY-A2OM	UCEC	55	FEMALE	WHITE		Stage IA	Endometrioid endometrial adenocarcinoma	G3	2011	Post (prior bilateral ovariectomy OR >12 mo since LMP with no prior hysterectomy)	-20398	Alive	TUMOR FREE	694							Complete Remission/Response
TCGA-EY-A2ON	1	610	1	610			1	226	TCGA-EY-A2ON	UCEC	61	FEMALE	BLACK OR AFRICAN AMERICAN		Stage IVB	Serous endometrial adenocarcinoma	G3	2011	Post (prior bilateral ovariectomy OR >12 mo since LMP with no prior hysterectomy)	-22624	Dead	WITH TUMOR		610					226	Progressive Disease
TCGA-EY-A2OO	0	1392	0	1392	0	1392	0	1392	TCGA-EY-A2OO	UCEC	56	FEMALE	WHITE		Stage IB	Mixed serous and endometrioid	G3	2009	Post (prior bilateral ovariectomy OR >12 mo since LMP with no prior hysterectomy)	-20797	Alive	TUMOR FREE	1392							Complete Remission/Response
TCGA-EY-A2OP	0	944	0	944	0	944	0	944	TCGA-EY-A2OP	UCEC	63	FEMALE	WHITE		Stage IA	Endometrioid endometrial adenocarcinoma	G3	2010	Post (prior bilateral ovariectomy OR >12 mo since LMP with no prior hysterectomy)	-23090	Alive	TUMOR FREE	944							Complete Remission/Response
TCGA-EY-A2OQ	0	885	0	885	0	885	0	885	TCGA-EY-A2OQ	UCEC	61	FEMALE	WHITE		Stage IA	Endometrioid endometrial adenocarcinoma	G3	2011	Post (prior bilateral ovariectomy OR >12 mo since LMP with no prior hysterectomy)	-22309	Alive	TUMOR FREE	885							Complete Remission/Response
TCGA-EY-A3L3	0	832	0	832	0	832	0	832	TCGA-EY-A3L3	UCEC	82	FEMALE	BLACK OR AFRICAN AMERICAN		Stage IA	Serous endometrial adenocarcinoma	G3	2011	Post (prior bilateral ovariectomy OR >12 mo since LMP with no prior hysterectomy)	-30138	Alive	TUMOR FREE	832							Complete Remission/Response
TCGA-EY-A3QX	1	989	1	989			1	896	TCGA-EY-A3QX	UCEC	64	FEMALE	WHITE		Stage IVB	Serous endometrial adenocarcinoma	G3	2011	Post (prior bilateral ovariectomy OR >12 mo since LMP with no prior hysterectomy)	-23663	Dead	WITH TUMOR		989		Locoregional Recurrence	Other, specify	Peritoneum	896	Complete Remission/Response
TCGA-EY-A4KR	1	346	1	346			1	346	TCGA-EY-A4KR	UCEC	56	FEMALE	BLACK OR AFRICAN AMERICAN		Stage IIIC1	Serous endometrial adenocarcinoma	G3	2012	Post (prior bilateral ovariectomy OR >12 mo since LMP with no prior hysterectomy)	-20669	Dead	WITH TUMOR		346						Progressive Disease
TCGA-EY-A547	0	545	0	545	0	545	0	545	TCGA-EY-A547	UCEC	75	FEMALE	BLACK OR AFRICAN AMERICAN		Stage IA	Endometrioid endometrial adenocarcinoma	G3	2011	Post (prior bilateral ovariectomy OR >12 mo since LMP with no prior hysterectomy)	-27686	Alive	TUMOR FREE	545							Complete Remission/Response
TCGA-EY-A548	0	430	0	430	0	430	0	430	TCGA-EY-A548	UCEC	83	FEMALE	BLACK OR AFRICAN AMERICAN		Stage IA	Endometrioid endometrial adenocarcinoma	G1	2012	Post (prior bilateral ovariectomy OR >12 mo since LMP with no prior hysterectomy)	-30544	Alive	TUMOR FREE	430							Complete Remission/Response
TCGA-EY-A549	0	605	0	605	0	605	0	605	TCGA-EY-A549	UCEC	78	FEMALE	BLACK OR AFRICAN AMERICAN		Stage IA	Endometrioid endometrial adenocarcinoma	G3	2012	Post (prior bilateral ovariectomy OR >12 mo since LMP with no prior hysterectomy)	-28570	Alive	TUMOR FREE	605							Complete Remission/Response
TCGA-EY-A54A	0	447	0	447	0	447	0	447	TCGA-EY-A54A	UCEC	67	FEMALE	BLACK OR AFRICAN AMERICAN		Stage IIIC2	Endometrioid endometrial adenocarcinoma	G3	2012	Post (prior bilateral ovariectomy OR >12 mo since LMP with no prior hysterectomy)	-24822	Alive	TUMOR FREE	447							Complete Remission/Response
TCGA-EY-A5W2	0	516	0	516	0	516	0	516	TCGA-EY-A5W2	UCEC	72	FEMALE	BLACK OR AFRICAN AMERICAN		Stage IB	Endometrioid endometrial adenocarcinoma	G3	2012	Post (prior bilateral ovariectomy OR >12 mo since LMP with no prior hysterectomy)	-26498	Alive	TUMOR FREE	516							Complete Remission/Response
TCGA-EY-A72D	0	179	0	179	0	179	0	179	TCGA-EY-A72D	UCEC	87	FEMALE	BLACK OR AFRICAN AMERICAN		Stage II	Endometrioid endometrial adenocarcinoma	G3	2013	Post (prior bilateral ovariectomy OR >12 mo since LMP with no prior hysterectomy)	-31818	Alive	TUMOR FREE	179							Complete Remission/Response
TCGA-FI-A2CX	0	2031	0	2031	0	2031	0	2031	TCGA-FI-A2CX	UCEC	82	FEMALE	WHITE		Stage IB	Endometrioid endometrial adenocarcinoma	G3	2008	Post (prior bilateral ovariectomy OR >12 mo since LMP with no prior hysterectomy)	-30224	Alive	TUMOR FREE	2031							Complete Remission/Response
TCGA-FI-A2CY	0	2080	0	2080	0	2080	0	2080	TCGA-FI-A2CY	UCEC	60	FEMALE	BLACK OR AFRICAN AMERICAN		Stage IA	Mixed serous and endometrioid	G3	2008	Post (prior bilateral ovariectomy OR >12 mo since LMP with no prior hysterectomy)	-22098	Alive	TUMOR FREE	2080							Complete Remission/Response
TCGA-FI-A2D0	0	1213	0	1213	0	1213	0	1213	TCGA-FI-A2D0	UCEC	55	FEMALE	WHITE		Stage IA	Endometrioid endometrial adenocarcinoma	G3	2008	Peri (6-12 months since last menstrual period)	-20393	Alive	TUMOR FREE	1213							Complete Remission/Response
TCGA-FI-A2D2	1	2352	1	2352	1	1917	1	1917	TCGA-FI-A2D2	UCEC	66	FEMALE	WHITE		Stage IB	Mixed serous and endometrioid	G3	2008	Post (prior bilateral ovariectomy OR >12 mo since LMP with no prior hysterectomy)	-24260	Dead	WITH TUMOR		2352		Locoregional Recurrence	Lung	Liver	1917	Complete Remission/Response
TCGA-FI-A2D4	1	243	1	243			1	243	TCGA-FI-A2D4	UCEC	44	FEMALE	WHITE		Stage IIIC	Endometrioid endometrial adenocarcinoma	G3	2009	Pre (<6 months since LMP AND no prior bilateral ovariectomy AND not on estrogen replacement)	-16163	Dead	WITH TUMOR		243						Partial Remission/Response
TCGA-FI-A2D5	1	421	1	421			1	280	TCGA-FI-A2D5	UCEC	56	FEMALE	WHITE		Stage IVB	Endometrioid endometrial adenocarcinoma	G3	2009	Post (prior bilateral ovariectomy OR >12 mo since LMP with no prior hysterectomy)	-20666	Dead	WITH TUMOR		421		Metastatic	Other, specify	vaginal cuff	280	Partial Remission/Response
TCGA-FI-A2D6	1	767	0	767	0	767	1	767	TCGA-FI-A2D6	UCEC	74	FEMALE	WHITE		Stage IB	Endometrioid endometrial adenocarcinoma	G3	2009	Post (prior bilateral ovariectomy OR >12 mo since LMP with no prior hysterectomy)	-27060	Dead	TUMOR FREE		767						Complete Remission/Response
TCGA-FI-A2EU	0	2941	0	2941	0	2941	0	2941	TCGA-FI-A2EU	UCEC	68	FEMALE			Stage IA	Serous endometrial adenocarcinoma	G3	2003	Post (prior bilateral ovariectomy OR >12 mo since LMP with no prior hysterectomy)	-24837	Alive	TUMOR FREE	2941							Complete Remission/Response
TCGA-FI-A2EW	0	1795	0	1795	1	1169	1	1169	TCGA-FI-A2EW	UCEC	71	FEMALE	BLACK OR AFRICAN AMERICAN		Stage IIB	Serous endometrial adenocarcinoma	G3	2005	Post (prior bilateral ovariectomy OR >12 mo since LMP with no prior hysterectomy)	-26267	Alive	WITH TUMOR	1795			Metastatic	Liver		1169	Complete Remission/Response
TCGA-FI-A2EX	0	284	0	284	1	213	1	213	TCGA-FI-A2EX	UCEC	58	FEMALE	WHITE		Stage IIIA	Serous endometrial adenocarcinoma	G3	2005	Post (prior bilateral ovariectomy OR >12 mo since LMP with no prior hysterectomy)	-21489	Alive	WITH TUMOR	284			Metastatic			213	Complete Remission/Response
TCGA-FI-A2EY	1	880	0	880	0	880	1	577	TCGA-FI-A2EY	UCEC	63	FEMALE	WHITE		Stage IIIA	Serous endometrial adenocarcinoma	G3	2006	Post (prior bilateral ovariectomy OR >12 mo since LMP with no prior hysterectomy)	-23042	Dead	TUMOR FREE		880		New Primary Tumor	Lung		577	Complete Remission/Response
TCGA-FI-A2F4	0	2230	0	2230	0	2230	0	2230	TCGA-FI-A2F4	UCEC	64	FEMALE	BLACK OR AFRICAN AMERICAN		Stage IC	Endometrioid endometrial adenocarcinoma	G3	2009	Post (prior bilateral ovariectomy OR >12 mo since LMP with no prior hysterectomy)	-23621	Alive	TUMOR FREE	2230							Complete Remission/Response
TCGA-FI-A2F8	0	933	0	933	0	933	0	933	TCGA-FI-A2F8	UCEC	64	FEMALE	WHITE		Stage II	Serous endometrial adenocarcinoma	G3	2009	Post (prior bilateral ovariectomy OR >12 mo since LMP with no prior hysterectomy)	-23649	Alive	WITH TUMOR	933							Complete Remission/Response
TCGA-FI-A2F9	0	1803	0	1803	0	1803	0	1803	TCGA-FI-A2F9	UCEC	79	FEMALE	WHITE		Stage IA	Endometrioid endometrial adenocarcinoma	G3	2009	Post (prior bilateral ovariectomy OR >12 mo since LMP with no prior hysterectomy)	-28886	Alive	TUMOR FREE	1803							Complete Remission/Response
TCGA-FI-A3PV	1	1249	1	1249			1	1249	TCGA-FI-A3PV	UCEC	68	FEMALE	BLACK OR AFRICAN AMERICAN		Stage IA	Serous endometrial adenocarcinoma	High Grade	2003	Post (prior bilateral ovariectomy OR >12 mo since LMP with no prior hysterectomy)	-24898	Dead	WITH TUMOR		1249
TCGA-FI-A3PX	0	2384	0	2384	0	2384	0	2384	TCGA-FI-A3PX	UCEC	57	FEMALE	WHITE		Stage IIIC2	Serous endometrial adenocarcinoma	High Grade	2008	Post (prior bilateral ovariectomy OR >12 mo since LMP with no prior hysterectomy)	-21063	Alive	TUMOR FREE	2384							Complete Remission/Response
TCGA-H5-A2HR	0	53	0	53			0	53	TCGA-H5-A2HR	UCEC	71	FEMALE	BLACK OR AFRICAN AMERICAN		Stage IB	Endometrioid endometrial adenocarcinoma	G3	2006	Post (prior bilateral ovariectomy OR >12 mo since LMP with no prior hysterectomy)	-25986	Alive	TUMOR FREE	53
TCGA-JU-AAVI	1	540	1	540	1	505	1	505	TCGA-JU-AAVI	UCEC	61	FEMALE	BLACK OR AFRICAN AMERICAN		Stage IIIC1	Serous endometrial adenocarcinoma	G3	2013	Post (prior bilateral ovariectomy OR >12 mo since LMP with no prior hysterectomy)	-22289	Dead	WITH TUMOR		540		Distant Metastasis	Other, specify	Porta Hepatis	505	Complete Remission/Response
TCGA-K6-A3WQ	1	427	1	427			1	351	TCGA-K6-A3WQ	UCEC	60	FEMALE	WHITE		Stage IVB	Serous endometrial adenocarcinoma	G3	2012	Post (prior bilateral ovariectomy OR >12 mo since LMP with no prior hysterectomy)	-22092	Dead	WITH TUMOR		427		Locoregional Recurrence	Other, specify	uterine	351
TCGA-KJ-A3U4	0	1095	0	1095			1	306	TCGA-KJ-A3U4	UCEC	55	FEMALE	WHITE		Stage IA	Serous endometrial adenocarcinoma	G1	2012	Post (prior bilateral ovariectomy OR >12 mo since LMP with no prior hysterectomy)	-20392	Alive	TUMOR FREE	1095			Locoregional Recurrence	Other, specify	abdominal	306	[Discrepancy]
TCGA-KP-A3VZ	0	722	0	722			0	722	TCGA-KP-A3VZ	UCEC	69	FEMALE	WHITE		Stage IV	Serous endometrial adenocarcinoma	High Grade	2010	Post (prior bilateral ovariectomy OR >12 mo since LMP with no prior hysterectomy)	-25366	Alive	WITH TUMOR	722
TCGA-KP-A3W0	0	404	0	404	0	404	0	404	TCGA-KP-A3W0	UCEC	72	FEMALE	[Not Evaluated]		Stage IB	Serous endometrial adenocarcinoma	G3	2011	Post (prior bilateral ovariectomy OR >12 mo since LMP with no prior hysterectomy)	-26378	Alive	TUMOR FREE	404							Complete Remission/Response
TCGA-KP-A3W1	0	288	0	288	0	288	0	288	TCGA-KP-A3W1	UCEC	76	FEMALE	[Not Evaluated]		Stage IA	Serous endometrial adenocarcinoma	G3	2011	Post (prior bilateral ovariectomy OR >12 mo since LMP with no prior hysterectomy)	-27902	Alive	TUMOR FREE	288							Complete Remission/Response
TCGA-KP-A3W3	0	794	0	794	1	661	1	661	TCGA-KP-A3W3	UCEC	72	FEMALE	WHITE		Stage IB	Serous endometrial adenocarcinoma	G3	2010	Post (prior bilateral ovariectomy OR >12 mo since LMP with no prior hysterectomy)	-26310	Alive	WITH TUMOR	794			Distant Metastasis	Liver		661	Complete Remission/Response
TCGA-KP-A3W4	1	554	1	554			1	321	TCGA-KP-A3W4	UCEC	63	FEMALE	WHITE		Stage IIIA	Serous endometrial adenocarcinoma	G3	2010	Post (prior bilateral ovariectomy OR >12 mo since LMP with no prior hysterectomy)	-23200	Dead	WITH TUMOR		554		Distant Metastasis	Liver		321	Partial Remission/Response
TCGA-PG-A5BC	0	707	0	707	0	707	0	707	TCGA-PG-A5BC	UCEC	72	FEMALE	BLACK OR AFRICAN AMERICAN		Stage II	Serous endometrial adenocarcinoma	G3	2012	Post (prior bilateral ovariectomy OR >12 mo since LMP with no prior hysterectomy)	-26436	Alive	TUMOR FREE	707							Complete Remission/Response
TCGA-PG-A6IB	0	648	0	648	0	648	0	648	TCGA-PG-A6IB	UCEC	68	FEMALE	BLACK OR AFRICAN AMERICAN		Stage IA	Serous endometrial adenocarcinoma	G3	2012	Post (prior bilateral ovariectomy OR >12 mo since LMP with no prior hysterectomy)	-24969	Alive	TUMOR FREE	648							Complete Remission/Response
TCGA-PG-A7D5	0	1177	0	1177			0	1177	TCGA-PG-A7D5	UCEC	62	FEMALE	BLACK OR AFRICAN AMERICAN		Stage IA	Serous endometrial adenocarcinoma	G3	2011	Post (prior bilateral ovariectomy OR >12 mo since LMP with no prior hysterectomy)	-23006	Alive	TUMOR FREE	1177							Stable Disease
TCGA-PG-A914	0	687	0	687	0	687	0	687	TCGA-PG-A914	UCEC	73	FEMALE	BLACK OR AFRICAN AMERICAN		Stage IA	Serous endometrial adenocarcinoma	G3	2013	Post (prior bilateral ovariectomy OR >12 mo since LMP with no prior hysterectomy)	-26992	Alive	TUMOR FREE	687							Complete Remission/Response
TCGA-PG-A915	0	249	0	249	0	249	0	249	TCGA-PG-A915	UCEC	60	FEMALE	BLACK OR AFRICAN AMERICAN		Stage IA	Serous endometrial adenocarcinoma	G3	2013	Post (prior bilateral ovariectomy OR >12 mo since LMP with no prior hysterectomy)	-22119	Alive	TUMOR FREE	249							Complete Remission/Response
TCGA-PG-A916	0	522	0	522	0	522	0	522	TCGA-PG-A916	UCEC	70	FEMALE	BLACK OR AFRICAN AMERICAN		Stage I	Endometrioid endometrial adenocarcinoma	G2	2013	Post (prior bilateral ovariectomy OR >12 mo since LMP with no prior hysterectomy)	-25617	Alive	TUMOR FREE	522							Complete Remission/Response
TCGA-PG-A917	0	212	0	212	0	212	0	212	TCGA-PG-A917	UCEC	74	FEMALE	BLACK OR AFRICAN AMERICAN		Stage IA	Endometrioid endometrial adenocarcinoma	G2	2012	Post (prior bilateral ovariectomy OR >12 mo since LMP with no prior hysterectomy)	-27104	Alive	TUMOR FREE	212							Complete Remission/Response
TCGA-QF-A5YS	0	689	0	689	0	689	0	689	TCGA-QF-A5YS	UCEC	57	FEMALE	BLACK OR AFRICAN AMERICAN		Stage II	Mixed serous and endometrioid	G2	2012	Post (prior bilateral ovariectomy OR >12 mo since LMP with no prior hysterectomy)	-20841	Alive	TUMOR FREE	689							Complete Remission/Response
TCGA-QF-A5YT	0	1215	0	1215	0	1215	0	1215	TCGA-QF-A5YT	UCEC	57	FEMALE	BLACK OR AFRICAN AMERICAN		Stage II	Endometrioid endometrial adenocarcinoma	G1	2010	Post (prior bilateral ovariectomy OR >12 mo since LMP with no prior hysterectomy)	-20981	Alive	TUMOR FREE	1215							Complete Remission/Response
TCGA-QS-A5YQ	0	759	0	759	0	759	0	759	TCGA-QS-A5YQ	UCEC	55	FEMALE	BLACK OR AFRICAN AMERICAN		Stage IIIA	Endometrioid endometrial adenocarcinoma	G1	2013	Post (prior bilateral ovariectomy OR >12 mo since LMP with no prior hysterectomy)	-20425	Alive	TUMOR FREE	759							Complete Remission/Response
TCGA-QS-A5YR	0	719	0	719			0	719	TCGA-QS-A5YR	UCEC	61	FEMALE	BLACK OR AFRICAN AMERICAN		Stage IIIB	Endometrioid endometrial adenocarcinoma	G2	2012	Post (prior bilateral ovariectomy OR >12 mo since LMP with no prior hysterectomy)	-22372	Alive	WITH TUMOR	719							Stable Disease
TCGA-QS-A744	0	451	0	451			0	451	TCGA-QS-A744	UCEC	86	FEMALE	BLACK OR AFRICAN AMERICAN		Stage IIIB	Endometrioid endometrial adenocarcinoma	G2	2013	Post (prior bilateral ovariectomy OR >12 mo since LMP with no prior hysterectomy)	-31520	Alive	TUMOR FREE	451
TCGA-QS-A8F1	1	135	1	135			1	135	TCGA-QS-A8F1	UCEC	85	FEMALE	BLACK OR AFRICAN AMERICAN		Stage IIIA	Serous endometrial adenocarcinoma	G3	2013	Post (prior bilateral ovariectomy OR >12 mo since LMP with no prior hysterectomy)	-31386	Dead	WITH TUMOR		135						Progressive Disease
TCGA-SJ-A6ZI	0	631	0	631	0	631	0	631	TCGA-SJ-A6ZI	UCEC	64	FEMALE	BLACK OR AFRICAN AMERICAN		Stage IB	Endometrioid endometrial adenocarcinoma	G1	2013	[Unknown]	-23653	Alive	TUMOR FREE	631							Complete Remission/Response
TCGA-SJ-A6ZJ	0	556	0	556	0	556	0	556	TCGA-SJ-A6ZJ	UCEC	61	FEMALE	BLACK OR AFRICAN AMERICAN		Stage IB	Endometrioid endometrial adenocarcinoma	G2	2012	Post (prior bilateral ovariectomy OR >12 mo since LMP with no prior hysterectomy)	-22597	Alive	TUMOR FREE	556							Complete Remission/Response
TCGA-SL-A6J9	0	2	0	2			0	2	TCGA-SL-A6J9	UCEC	73	FEMALE	BLACK OR AFRICAN AMERICAN		Stage IB	Endometrioid endometrial adenocarcinoma	G3	2013	Post (prior bilateral ovariectomy OR >12 mo since LMP with no prior hysterectomy)	-26701	Alive		2							[Unknown]
TCGA-SL-A6JA	0	7	0	7	0	7	0	7	TCGA-SL-A6JA	UCEC	77	FEMALE	BLACK OR AFRICAN AMERICAN		Stage IB	Endometrioid endometrial adenocarcinoma	G3	2013	Post (prior bilateral ovariectomy OR >12 mo since LMP with no prior hysterectomy)	-28401	Alive	TUMOR FREE	7							Complete Remission/Response
